# Supplementary material for: Electrochromic two-dimensional covalent organic framework with a reversible dark-to-transparent switch
Source: Nat Commun. 2020 Nov 2;11:5534. doi: 10.1038/s41467-020-19315-6 (PMC7608553; doi:10.1038/s41467-020-19315-6)
Supplement: Supplementary file 2 — Source Data [file 41467_2020_19315_MOESM2_ESM.zip]

Archive with 7 entries (7 files):
- Source Data/Figure 2a.xlsx
- Source Data/Figure 2e.xlsx
- Source Data/Figure 2f.xlsx
- Source Data/Figure 2g.xlsx
- Source Data/Figure 3a.xlsx
- Source Data/Figure 3d.xlsx
- Source Data/Figure 3e.xlsx
