# Supplementary material for: Electrochromic two-dimensional covalent organic framework with a reversible dark-to-transparent switch
Source: Nat Commun. 2020 Nov 2;11:5534. doi: 10.1038/s41467-020-19315-6 (PMC7608553; doi:10.1038/s41467-020-19315-6)
Supplement: Supplementary file 2 — Source Data [file 41467_2020_19315_MOESM2_ESM.zip › Source Data/Figure 2a.xlsx]

## Sheet: Sheet1
	Experimental	refined	difference	simulated
2 Theta
2.5	10490	10094.2	-592.19	0
2.52	10505	10094.2	-586.2	0
2.54	10067.8	10094.2	-761.08	2.69519
2.56	9575.62	10170.1	-988.31	2.7707
2.58	9273.33	9780.92	-953.54	2.84942
2.6	9240.85	9391.73	-810.85	2.93155
2.62	9018.5	9002.5	-744.1	5.70408
2.64	8726.2	8613.3	-705.34	5.86988
2.66	8733.7	8407.98	-620.21	6.043
2.68	8648.75	8338.55	-626.43	6.22388
2.7	8259	8269.15	-754.56	6.413
2.72	7931.73	8111.68	-822.48	6.61088
2.74	7886.75	7925.6	-766.04	6.81808
2.76	7754.35	7739.55	-744.58	7.03516
2.78	7477.02	7553.5	-781.08	7.2628
2.8	7387.1	7367.43	-742.63	7.50164
2.82	7234.7	7184.73	-730.51	7.75248
2.84	7039.82	7027.95	-745.74	8.01608
2.86	6857.45	6871.15	-755.98	8.2934
2.88	6737.52	6714.35	-741.23	8.58536
2.9	6547.65	6557.57	-754.46	8.893
2.92	6450.23	6426.9	-741.18	9.21748
2.94	6242.88	6299.65	-773.22	9.56004
2.96	6242.88	6174.62	-723.2	9.92208
2.98	6095.45	6081.5	-744.92	10.3051
3	5975.55	5988.4	-755.64	10.7107
3.02	5805.65	5895.27	-786.35	11.1407
3.04	5823.15	5802.18	-742.11	11.5972
3.06	5730.7	5709.05	-741.84	12.0823
3.08	5588.3	5615.95	-761.55	12.5985
3.1	5553.32	5522.82	-738.3	13.1485
3.12	5473.38	5429.7	-733.03	13.7353
3.14	5318.48	5336.6	-757.75	14.3624
3.16	5253.52	5252.1	-749.93	15.0333
3.18	5173.57	5202.12	-761.92	15.7524
3.2	5086.15	5152.15	-776.91	16.5244
3.22	5131.1	5102.18	-738.93	17.3545
3.24	5021.18	5052.2	-762.91	18.2488
3.26	4998.7	5002.23	-751.91	19.2141
3.28	4953.73	4952.25	-749.91	20.258
3.3	4896.27	4902.27	-752.9	21.3895
3.32	4956.23	4852.3	-708.93	22.6184
3.34	4748.88	4802.32	-771.88	23.9564
3.36	4801.32	4752.32	-730.9	25.4167
3.38	4808.82	4702.35	-707.91	27.0148
3.4	4661.43	4652.38	-746.88	28.7685
3.42	4686.4	4620.93	-724.31	30.6986
3.44	4564	4587.48	-759.9	32.8298
3.46	4701.4	4596.27	-708.45	35.191
3.48	4763.85	4605.3	-687.08	37.8163
3.5	4611.45	4643.8	-763.44	40.7468
3.52	4616.45	4655.65	-766.17	44.0316
3.54	4596.48	4668.12	-779.16	47.7304
3.56	4681.4	4681.35	-750.48	51.9156
3.58	4648.93	4695.5	-769.12	56.6764
3.6	4611.45	4710.68	-790.19	62.1232
3.62	4616.45	4727.15	-794.77	68.3948
3.64	4578.98	4745.12	-816.96	75.6656
3.66	4721.38	4764.98	-767.93	84.1608
3.68	4566.5	4787.1	-838.74	94.17
3.7	4723.88	4812.05	-785.77	106.075
3.72	4696.4	4840.57	-808.17	120.387
3.74	4763.85	4873.62	-794.41	137.797
3.76	4708.9	4895.9	-825.3	159.265
3.78	4878.85	4914.65	-764.82	186.151
3.8	4901.27	4944.02	-767.61	220.434
3.82	5043.68	4988.65	-728.49	265.114
3.84	4971.23	5056	-784.41	325.046
3.86	5174.48	5158.5	-744.11	408.86
3.88	5466.27	5315.57	-690.22	533.088
3.9	6051.88	5555.02	-551.75	729.036
3.92	6360.57	5911.7	-570.96	1049.5
3.94	7444.95	6419.6	-340.36	1566.47
3.96	8059.9	7085.32	-360.67	2337.25
3.98	8468.92	7826.45	-493.51	3261.87
4	8559.88	8429.75	-698.45	3890.3
4.02	9095.05	8709.9	-596.43	4000
4.04	9051.33	8672.02	-598.78	3973.74
4.06	8224.05	8322.77	-789.98	3711.08
4.08	7599.65	7667.82	-777.77	2936.02
4.1	7319.02	6890.32	-579.01	2040.9
4.12	5999.1	6193.48	-828.25	1361.78
4.14	5630.32	5653.8	-759.88	921.384
4.16	5526.23	5262.68	-645.08	650.916
4.18	4999	4986.05	-745.32	484.184
4.2	4778.9	4789.57	-754.77	376.38
4.22	4623.95	4646.25	-759.42	302.116
4.24	4476.55	4539.88	-775.83	248.175
4.26	4406.6	4457.35	-770.8	207.526
4.28	4344.15	4389.82	-768.78	176.087
4.3	4334.15	4332.85	-749.98	151.272
4.32	4201.73	4283.55	-783.23	131.346
4.34	4216.73	4240.07	-759.84	115.109
4.36	4121.77	4201.1	-782.23	101.704
4.38	4204.23	4165.65	-735.07	91.5052
4.4	4041.85	4133.02	-786.97	82.0916
4.42	3984.38	4102.65	-797.81	74.0836
4.44	3976.88	4074.12	-789.4	67.216
4.46	3989.38	4047.12	-773.6	61.2836
4.48	3949.4	4021.38	-779.29	56.1256
4.5	3911.93	3996.68	-784.4	51.6136
4.52	3959.4	3972.88	-755.89	47.646
4.54	3861.95	3949.8	-785.64	44.1392
4.56	3879.45	3927.4	-769.68	41.0264
4.58	3854.47	3905.55	-770.93	38.2518
4.6	3906.93	3858.25	-731.02	35.7694
4.62	3891.95	3838.9	-729.28	33.5408
4.64	3916.93	3792.85	-700.87	31.534
4.66	3889.45	3780.57	-706.95	29.7218
4.68	3856.97	3773.6	-717.16	28.0814
4.7	3737.05	3766.62	-762.34	26.593
4.72	3757.03	3759.68	-751.55	25.2401
4.74	3812	3752.7	-726.78	24.0082
4.76	3734.55	3745.72	-754.97	22.885
4.78	3769.53	3738.78	-738.2	21.8597
4.8	3707.07	3731.8	-760.39	20.9232
4.82	3767.03	3724.82	-733.62	20.0674
4.84	3722.05	3717.85	-748.82	19.2854
4.86	3692.07	3710.9	-758.03	18.571
4.88	3732.05	3703.93	-739.25	17.919
4.9	3697.07	3696.95	-750.45	17.325
4.92	3669.6	3689.97	-758.66	16.7849
4.94	3664.6	3683.03	-757.87	16.2955
4.96	3712.05	3676.05	-736.1	15.8539
4.98	3659.6	3669.07	-754.29	15.4577
5	3694.57	3662.12	-737.52	15.1051
5.02	3682.07	3655.15	-739.73	14.7945
5.04	3694.57	3648.18	-731.94	14.5248
5.06	3617.12	3641.55	-760.27	14.2954
5.08	3654.6	3635	-742.66	14.1059
5.1	3632.12	3628.47	-749.05	13.9566
5.12	3569.65	3621.95	-771.42	13.848
5.14	3624.62	3615.43	-746.82	13.7812
5.16	3569.65	3608.9	-766.2	13.7579
5.18	3629.62	3602.38	-739.6	13.7804
5.2	3554.68	3595.85	-766.97	13.8516
5.22	3552.18	3589.32	-765.36	13.9756
5.24	3562.18	3582.8	-758.75	14.1573
5.26	3634.62	3576.28	-727.16	14.403
5.28	3604.62	3569.72	-736.54	14.7208
5.3	3567.15	3563.2	-748.92	15.1208
5.32	3537.18	3557.68	-758.7	15.6162
5.34	3557.18	3551.82	-748.37	16.2239
5.36	3532.18	3545.6	-755.87	16.9665
5.38	3507.2	3539.45	-763.4	17.8746
5.4	3512.2	3533.43	-758.99	18.9916
5.42	3544.05	3527.57	-743.91	20.3835
5.44	3483.4	3521.93	-765.91	22.1612
5.46	3470.4	3516.65	-769	21.8582
5.48	3538.28	3511.82	-739.92	25.222
5.5	3598.93	3507.68	-714	30.0252
5.52	3580.15	3504.28	-720.15	34.2254
5.54	3478.97	3510.95	-763.3	43.0948
5.56	3566.4	3519.55	-731.76	51.6724
5.58	3508.95	3589.72	-782.81	55.6776
5.6	3603.97	3604	-750.51	56.3472
5.62	3544.05	3619.97	-780.87	58.6824
5.64	3675.45	3640	-736.32	65.1048
5.66	3608.3	3666.03	-773.58	76.6708
5.68	3649.93	3700.1	-770.57	95.0292
5.7	3732.88	3745.2	-755.44	123.96
5.72	3822.07	3805.68	-743.93	171.478
5.74	3963.65	3887.25	-719.94	252.043
5.76	4138.52	3995.6	-693.33	386.166
5.78	4340.9	4129.88	-666.09	591.384
5.8	4478.3	4267.77	-666.29	844.892
5.82	4435.82	4355.35	-718.31	1000.88
5.84	4267.62	4341.18	-779.91	894.164
5.86	4156.77	4240.88	-784.15	643.74
5.88	4198.5	4111.62	-715.75	423.208
5.9	4061.12	3996.78	-724.76	274.532
5.92	3932.47	3909.3	-741.23	183.944
5.94	3836.82	3846.68	-754.43	130.259
5.96	3809.03	3802.78	-748	97.4
5.98	3748.15	3768.43	-758.61	75.898
6	3697.72	3730.05	-763.42	60.8848
6.02	3656	3698.22	-767.39	49.9048
6.04	3633.4	3671.12	-765.59	41.6168
6.06	3588.2	3647.47	-774.21	35.212
6.08	3570.05	3587.12	-757.33	30.165
6.1	3620.57	3554.2	-723.94	26.1211
6.12	3529.6	3542.97	-755.85	22.8332
6.14	3591.7	3531.78	-726.53	20.1253
6.16	3458.12	3520.57	-775.48	17.8694
6.18	3583.75	3509.38	-720.74	15.9708
6.2	3523.12	3498.18	-740.52	14.3582
6.22	3425.65	3486.95	-775.03	12.9771
6.24	3524.55	3475.75	-730.98	11.7854
6.26	3448.75	3464.55	-756.82	10.7502
6.28	3369.8	3453.35	-783.92	9.84532
6.3	3477.62	3442.15	-736.31	9.04976
6.32	3453.8	3430.93	-741.35	8.34664
6.34	3349.8	3419.72	-778.47	7.72224
6.36	3414.75	3408.53	-748.01	7.16528
6.38	3394.78	3397.32	-751.52	6.66636
6.4	3462.22	3386.12	-720.05	6.21772
6.42	3357.3	3374.9	-757.54	5.8128
6.44	3374.8	3363.7	-746.07	5.4462
6.46	3317.32	3355.68	-765.84	5.11312
6.48	3399.78	3356.9	-733.35	4.80968
6.5	3362.3	3358.12	-748.83	4.53248
6.52	3387.28	3359.38	-739.33	4.27852
6.54	3327.32	3360.6	-763.81	4.6542
6.56	3422.25	3361.82	-726.33	4.4566
6.58	3382.28	3363.05	-742.81	4.27632
6.6	3399.78	3364.3	-736.31	4.1118
6.62	3379.78	3365.53	-744.79	3.96157
6.64	3389.78	3366.75	-741.29	3.8244
6.66	3364.8	3367.97	-751.77	3.69921
6.68	3354.8	3369.22	-756.26	4.23316
6.7	3379.78	3370.45	-746.76	4.14748
6.72	3362.3	3371.68	-754.25	4.07208
6.74	3369.8	3372.9	-751.75	4.00628
6.76	3349.8	3374.12	-760.23	3.94958
6.78	3379.78	3375.38	-748.73	3.90158
6.8	3364.8	3376.6	-755.22	3.86188
6.82	3317.32	3377.82	-774.7	3.83018
6.84	3384.78	3379.05	-748.21	3.80624
6.86	3342.3	3380.3	-765.69	3.78984
6.88	3374.8	3381.53	-753.19	3.78086
6.9	3367.3	3382.75	-756.68	3.77919
6.92	3430.88	3383.97	-731.75	3.78479
6.94	3397.28	3385.22	-745.68	3.79766
6.96	3381.72	3386.45	-752.39	3.81786
6.98	3343.5	3387.68	-768.17	3.84546
7	3380.82	3388.9	-753.74	3.88062
7.02	3403.57	3390.15	-745.13	3.92353
7.04	3358.97	3391.38	-763.46	3.95244
7.06	3395.82	3389.07	-747.8	4.01224
7.08	3391.75	3384.88	-747.75	4.08064
7.1	3343.5	3380.68	-765.37	4.15812
7.12	3394.03	3376.47	-743.49	4.24516
7.14	3336.22	3372.28	-764.92	4.34236
7.16	3367.18	3368.07	-750.87	4.45036
7.18	3395.38	3363.88	-737.9	4.56992
7.2	3388.55	3359.68	-738.95	4.70192
7.22	3323.5	3355.5	-763.3	4.84736
7.24	3358.53	3351.3	-747.61	5.00736
7.26	3392.2	3347.1	-732.46	5.18328
7.28	3337.32	3342.9	-752.73	4.40436
7.3	3339.8	3338.7	-750.05	4.6428
7.32	3359.8	3334.5	-740.38	4.90124
7.34	3379.78	3330.3	-730.71	5.24284
7.36	3317.32	3326.1	-754.01	5.55028
7.38	3362.3	3321.9	-734.34	5.88584
7.4	3319.82	3317.7	-749.65	6.25304
7.42	3304.82	3313.5	-753.97	6.73464
7.44	3327.32	3309.3	-743.3	7.18056
7.46	3352.3	3305.1	-731.62	7.67296
7.48	3327.32	3300.93	-739.94	8.21864
7.5	3329.82	3296.72	-737.26	8.8256
7.52	3357.3	3292.53	-724.59	9.50348
7.54	3364.8	3288.32	-719.91	10.264
7.56	3342.3	3284.12	-727.22	11.1212
7.58	3357.3	3279.93	-719.55	12.0925
7.6	3322.32	3275.72	-731.86	13.1992
7.62	3317.32	3271.62	-732.22	14.4683
7.64	3392.28	3267.62	-700.64	15.9334
7.66	3329.82	3263.62	-724.02	17.8398
7.68	3317.32	3259.62	-727.42	19.8446
7.7	3324.82	3255.62	-722.82	22.2178
7.72	3322.32	3251.62	-722.22	25.057
7.74	3342.3	3247.62	-712.63	28.4948
7.76	3307.32	3275.97	-737.95	32.8032
7.78	3307.32	3293.25	-744.87	38.0678
7.8	3277.35	3298.22	-758.85	44.754
7.82	3319.82	3305.43	-744.74	53.4388
7.84	3297.35	3315.6	-757.8	65.0632
7.86	3272.03	3360.4	-785.85	81.3232
7.88	3279.55	3399.47	-798.47	105.522
7.9	3302.03	3433.03	-802.89	143.982
7.92	3339.47	3475.95	-805.09	207.29
7.94	3282.07	3528.75	-849.16	309.238
7.96	3317	3588.72	-859.19	458.52
7.98	3359.5	3648.05	-865.92	627.144
8	3344.47	3694.78	-890.62	706.004
8.02	3434.47	3720.25	-864.8	634.448
8.04	3486.9	3726.72	-846.43	530.572
8.06	3576.82	3724.68	-809.64	494.704
8.08	3756.7	3721.47	-736.41	549.536
8.1	3944.1	3714.05	-658.48	665.296
8.12	3929.12	3691.8	-655.57	728.304
8.14	3794.22	3647.65	-691.87	630.12
8.16	3559.32	3585.53	-760.98	453.796
8.18	3479.45	3516.78	-765.43	304.654
8.2	3327.05	3451.65	-800.34	204.525
8.22	3312.03	3395.28	-783.8	142.825
8.24	3324.53	3351.15	-761.15	105.402
8.26	3284.55	3290.22	-752.77	81.7916
8.28	3302.32	3254.32	-731.3	65.8768
8.3	3289.85	3239.43	-730.34	54.492
8.32	3257.38	3228.03	-738.76	46.0056
8.34	3292.35	3219.25	-721.26	39.5045
8.36	3272.35	3212.53	-726.57	34.4248
8.38	3222.4	3178.5	-732.94	30.3949
8.4	3274.85	3163.65	-706.02	27.1605
8.42	3254.88	3165.35	-714.69	24.5431
8.44	3282.35	3167.05	-704.38	22.4156
8.46	3274.85	3168.72	-708.05	20.6861
8.48	3314.82	3170.43	-692.73	19.2884
8.5	3312.32	3172.1	-694.41	18.1755
8.52	3289.85	3173.8	-704.08	17.3152
8.54	3227.4	3175.47	-729.74	16.6884
8.56	3224.9	3180.4	-732.7	16.288
8.58	3209.9	3184.15	-740.2	16.1193
8.6	3229.88	3186.68	-733.22	16.2032
8.62	3234.88	3189.4	-732.31	16.5808
8.64	3254.88	3196.68	-727.22	17.326
8.66	3254.88	3202.72	-729.64	18.5712
8.68	3217.4	3207.55	-746.56	20.5692
8.7	3249.88	3213.12	-735.8	23.8137
8.72	3227.4	3219.65	-747.4	29.2004
8.74	3242.38	3227.15	-744.41	38.096
8.76	3282.35	3235.6	-731.8	52.0248
8.78	3239.88	3244.5	-752.35	71.0784
8.8	3272.35	3253.07	-742.79	89.2032
8.82	3319.82	3260.38	-726.72	95.6268
8.84	3249.88	3265.82	-756.88	95.182
8.86	3254.88	3269.18	-756.22	100.606
8.88	3252.38	3280.7	-761.83	109.956
8.9	3227.4	3285.8	-773.86	106.624
8.92	3264.85	3284.43	-758.33	87.0476
8.94	3212.4	3282.18	-778.41	66.4512
8.96	3247.38	3284.95	-765.53	52.7004
8.98	3309.82	3287.6	-741.61	46.052
9	3207.4	3290.72	-783.83	45.3252
9.02	3194.9	3296.68	-791.21	50.2024
9.04	3239.88	3305.68	-776.82	62.13
9.06	3227.4	3317.62	-786.6	84.5276
9.08	3264.85	3329.05	-776.17	121.813
9.1	3350.82	3342.43	-747.14	175.047
9.12	3413.25	3355.65	-727.47	227.764
9.14	3494.35	3364.28	-698.48	239.571
9.16	3477.95	3363	-704.53	208.637
9.18	3507.85	3357.97	-690.55	177.438
9.2	3418.12	3350.43	-723.42	160.064
9.22	3426.75	3339.8	-715.72	139.208
9.24	3423.03	3327.43	-712.26	106.349
9.26	3369.53	3314.55	-728.51	75.0068
9.28	3269.85	3302.43	-763.52	52.4452
9.3	3247.38	3291.78	-768.26	37.8034
9.32	3232.38	3282.9	-770.71	28.5584
9.34	3239.88	3275.8	-764.86	22.5863
9.36	3247.38	3270.18	-759.62	18.5108
9.38	3237.38	3265.8	-761.87	15.5624
9.4	3247.38	3252.72	-752.64	13.3323
9.42	3304.82	3246.35	-727.11	11.5927
9.44	3229.88	3245.93	-756.92	10.2046
9.46	3214.9	3245.75	-762.85	8.47276
9.48	3217.4	3241.8	-760.26	7.55772
9.5	3174.93	3240.4	-776.69	6.79408
9.52	3237.38	3241.32	-752.08	6.14936
9.54	3212.4	3242.25	-762.44	5.59936
9.56	3282.35	3243.18	-734.83	5.12584
9.58	3197.4	3244.1	-769.18	4.08288
9.6	3224.9	3245.03	-758.56	3.74038
9.62	3237.38	3245.95	-753.93	3.44023
9.64	3212.4	3246.88	-764.29	3.17561
9.66	3267.35	3247.8	-742.68	2.94105
9.68	3264.85	3248.72	-744.05	2.76444
9.7	3217.4	3249.65	-763.41	2.57833
9.72	3227.4	3250.57	-759.78	2.4112
9.74	3234.88	3250.22	-756.64	2.26054
9.76	3257.38	3249.35	-747.3	2.12426
9.78	3294.85	3248.5	-731.96	2.00057
9.8	3237.38	3247.62	-754.6	1.88798
9.82	3272.35	3246.78	-740.26	1.7852
9.84	3314.82	3245.9	-722.93	1.69114
9.86	3299.85	3245.05	-728.58	1.60486
9.88	3221.43	3244.18	-759.6	1.52553
9.9	3285.25	3243.3	-733.72	1.45244
9.92	3233.2	3242.45	-754.2	1.38499
9.94	3297.05	3241.57	-728.31	1.32261
9.96	3282.68	3240.72	-733.72	1.26485
9.98	3207.62	3239.85	-763.4	1.21128
10	3259.68	3239	-742.23	1.16154
10.02	3211.93	3238.12	-760.98	1.11529
10.04	3274.05	3237.25	-735.79	1.07225
10.06	3282.35	3236.4	-732.12	1.03216
10.08	3267.35	3235.53	-737.77	0.9948
10.1	3279.85	3234.68	-732.43	0.95996
10.12	3239.88	3233.8	-748.07	0.92746
10.14	3242.38	3232.95	-746.72	0.89714
10.16	3272.35	3232.07	-734.39	0.86885
10.18	3234.88	3231.2	-749.03	0.84247
10.2	3232.38	3230.35	-749.69	0.81789
10.22	3224.9	3229.47	-752.34	0.8306
10.24	3234.88	3228.62	-747.99	0.81033
10.26	3272.35	3227.75	-732.66	0.79164
10.28	3187.43	3226.9	-766.29	0.71412
10.3	3249.88	3226.03	-740.96	0.7
10.32	3224.9	3225.15	-750.61	0.68724
10.34	3212.4	3224.3	-755.26	0.6758
10.36	3202.4	3223.43	-758.91	0.66566
10.38	3192.4	3222.57	-762.56	0.58004
10.4	3179.93	3221.7	-767.21	0.57451
10.42	3232.38	3220.85	-745.88	0.5702
10.44	3247.38	3220.4	-739.71	0.56715
10.46	3197.4	3220.43	-759.7	0.56539
10.48	3199.9	3220.43	-758.71	0.56497
10.5	3244.88	3220.45	-740.73	0.56595
10.52	3227.4	3220.45	-747.73	0.56842
10.54	3237.38	3220.47	-743.74	0.58604
10.56	3194.9	3220.5	-760.73	0.5922
10.58	3244.88	3220.5	-740.75	0.60025
10.6	3222.4	3220.53	-749.75	0.61038
10.62	3184.93	3220.53	-764.75	0.42546
10.64	3224.9	3220.55	-748.76	0.44568
10.66	3207.4	3220.57	-755.77	0.46863
10.68	3244.88	3220.57	-740.78	0.49473
10.7	3202.4	3220.6	-757.78	0.44016
10.72	3214.9	3220.6	-752.79	0.47648
10.74	3262.38	3220.62	-733.8	0.53164
10.76	3222.4	3220.65	-749.8	0.5794
10.78	3267.35	3220.65	-731.82	0.63447
10.8	3212.4	3220.68	-753.81	0.69849
10.82	3244.88	3220.68	-740.82	0.77356
10.84	3237.38	3220.7	-743.83	0.86248
10.86	3234.88	3220.72	-744.83	0.96894
10.88	3219.9	3220.72	-750.84	1.09802
10.9	3217.4	3222.6	-752.58	1.2567
10.92	3219.9	3223.75	-752.04	1.45492
10.94	3207.4	3224.2	-757.22	1.70709
10.96	3207.4	3224.72	-757.43	2.0349
10.98	3234.88	3225.38	-746.69	2.47275
11	3224.9	3226.12	-751	3.08028
11.02	3199.9	3227.05	-761.35	3.97172
11.04	3232.38	3228.1	-748.79	5.37484
11.06	3229.88	3229.35	-750.28	7.7112
11.08	3222.4	3230.68	-753.81	11.6244
11.1	3252.38	3232	-742.36	17.8067
11.12	3204.9	3233.18	-761.81	26.1607
11.14	3189.93	3233.95	-768.11	33.2834
11.16	3249.88	3234.15	-744.22	32.5236
11.18	3214.9	3233.75	-758.05	24.7897
11.2	3269.85	3232.85	-735.7	16.7428
11.22	3237.38	3231.65	-748.2	11.0251
11.24	3234.88	3230.32	-748.68	7.47964
11.26	3227.4	3229.05	-751.17	5.39748
11.28	3192.4	3227.93	-764.7	4.16812
11.3	3182.43	3226.93	-768.3	3.40899
11.32	3249.88	3226.1	-740.99	2.91854
11.34	3232.38	3225.4	-747.71	2.59728
11.36	3224.9	3224.85	-750.48	2.39462
11.38	3212.4	3224.38	-755.29	2.35549
11.4	3209.9	3223.97	-756.13	2.3238
11.42	3192.4	3224.18	-763.2	2.36491
11.44	3199.9	3224.53	-760.35	2.4819
11.46	3222.4	3225.03	-751.55	2.68647
11.48	3192.4	3225.62	-763.78	3.00186
11.5	3224.9	3226.32	-751.08	3.47061
11.52	3237.38	3227.18	-746.42	4.17368
11.54	3197.4	3227.88	-762.69	5.32844
11.56	3242.38	3228.43	-744.92	7.14868
11.58	3219.9	3229.1	-754.19	10.2416
11.6	3249.88	3229.85	-742.49	15.3569
11.62	3249.88	3230.5	-742.75	23.0415
11.64	3209.9	3230.9	-758.9	32.061
11.66	3242.38	3230.85	-745.89	36.5476
11.68	3232.38	3230.22	-749.64	31.5926
11.7	3244.88	3229.07	-744.18	22.5813
11.72	3239.88	3227.5	-745.55	15.096
11.74	3239.88	3225.7	-744.83	10.1769
11.76	3239.88	3224.57	-744.38	7.24092
11.78	3227.4	3222.88	-748.7	5.54844
11.8	3267.35	3221.72	-732.24	4.566
11.82	3207.4	3220.4	-755.7	3.99304
11.84	3234.88	3219.25	-744.25	3.68701
11.86	3182.43	3218.28	-764.85	3.59404
11.88	3204.9	3217.47	-755.53	3.71992
11.9	3204.9	3216.8	-755.26	4.13688
11.92	3217.4	3214.45	-749.32	5.00908
11.94	3237.38	3214.95	-741.53	6.6002
11.96	3187.43	3214.35	-761.28	9.19152
11.98	3234.88	3214.38	-742.3	12.7111
12	3202.4	3214.32	-755.27	15.6553
12.02	3204.9	3214.15	-754.19	15.2749
12.04	3242.38	3213.8	-739.07	12.1559
12.06	3224.9	3213.32	-745.87	9.10168
12.08	3204.9	3212.75	-753.64	7.21844
12.1	3184.93	3212.18	-761.4	6.57064
12.12	3229.88	3211.6	-743.18	7.10352
12.14	3182.43	3211.03	-761.94	8.86588
12.16	3229.88	3210.43	-742.72	11.8229
12.18	3234.88	3209.75	-740.45	14.9977
12.2	3202.4	3208.95	-753.12	15.6392
12.22	3239.88	3208.03	-737.75	12.811
12.24	3297.35	3206.95	-714.34	9.188
12.26	3247.38	3205.85	-733.89	6.43324
12.28	3327.32	3204.05	-701.19	4.6764
12.3	3384.78	3203.03	-677.79	3.63602
12.32	3362.3	3201.7	-686.26	3.03122
12.34	3272.35	3200.8	-721.88	2.67379
12.36	3214.9	3199.95	-744.52	2.46132
12.38	3227.4	3199.12	-739.2	2.3447
12.4	3207.4	3198.55	-746.96	2.30304
12.42	3189.93	3197.85	-753.67	2.33177
12.44	3189.93	3197.28	-753.45	2.43729
12.46	3219.9	3196.03	-740.95	2.63011
12.48	3194.9	3195.15	-750.59	2.9041
12.5	3179.93	3194.65	-756.4	3.18274
12.52	3182.43	3194.18	-755.2	3.34889
12.54	3212.4	3193.7	-743.02	3.4682
12.56	3194.9	3193.22	-749.83	3.7038
12.58	3197.4	3192.75	-748.64	4.15744
12.6	3204.9	3196.15	-747	4.91148
12.62	3162.43	3196.15	-763.99	6.04444
12.64	3202.4	3198.25	-748.84	7.501
12.66	3212.4	3198.75	-745.04	8.93016
12.68	3217.4	3200.2	-743.62	9.68944
12.7	3189.93	3201.8	-755.25	10.1885
12.72	3187.43	3203.57	-756.96	11.3566
12.74	3187.43	3205.55	-757.76	13.891
12.76	3214.9	3210.97	-748.93	18.6243
12.78	3184.93	3215.2	-762.62	26.8884
12.8	3194.9	3218.28	-759.84	40.2328
12.82	3184.93	3221.22	-765.03	58.8844
12.84	3202.4	3223.9	-759.1	76.6428
12.86	3209.9	3226.03	-756.95	78.6164
12.88	3214.9	3227.47	-755.53	63.8796
12.9	3232.38	3228.22	-748.84	47.7812
12.92	3229.88	3228.28	-749.86	38.286
12.94	3162.43	3228.18	-776.8	36.5886
12.96	3224.9	3227.72	-751.63	42.2472
12.98	3174.93	3227.07	-771.37	53.3448
13	3217.4	3226.12	-753.99	62.3996
13.02	3212.4	3224.75	-755.44	58.1088
13.04	3189.93	3222.97	-763.73	43.6304
13.06	3182.43	3220.93	-765.91	29.7124
13.08	3204.9	3218.75	-756.04	19.9486
13.1	3192.4	3216.62	-760.19	13.827
13.12	3209.9	3210.93	-750.91	10.0768
13.14	3209.9	3209.57	-750.37	7.75904
13.16	3249.88	3206.62	-733.2	6.217
13.18	3199.9	3205.85	-752.87	5.12216
13.2	3189.93	3205.22	-756.62	4.30724
13.22	3179.93	3204.72	-760.42	3.68102
13.24	3184.93	3204.38	-758.28	3.18843
13.26	3177.43	3201.28	-760.04	2.79363
13.28	3209.9	3201.4	-747.1	2.47215
13.3	3232.38	3200.22	-737.63	2.2068
13.32	3227.4	3200.55	-739.76	1.98519
13.34	3179.93	3200.88	-758.89	1.79941
13.36	3209.9	3201.22	-747.03	1.64029
13.38	3199.9	3201.55	-751.16	1.5038
13.4	3187.43	3201.9	-756.29	1.38596
13.42	3202.4	3202.22	-750.43	1.28362
13.44	3204.9	3202.55	-749.56	1.1986
13.46	3194.9	3202.9	-753.69	1.12049
13.48	3202.4	3203.22	-750.83	1.0384
13.5	3202.4	3203.57	-750.96	0.97833
13.52	3272.35	3203.65	-723.02	0.9254
13.54	3239.88	3203.7	-736.03	0.87875
13.56	3154.93	3203.75	-770.03	0.83768
13.58	3242.38	3203.8	-735.07	0.80162
13.6	3197.4	3203.85	-753.07	0.7701
13.62	3187.43	3203.88	-757.09	0.74276
13.64	3199.9	3203.93	-752.11	0.71929
13.66	3244.88	3203.97	-734.14	0.68586
13.68	3197.4	3204.03	-753.14	0.6699
13.7	3212.4	3204.05	-747.16	0.65732
13.72	3242.38	3204.1	-735.19	0.6481
13.74	3214.9	3204.15	-746.2	0.64227
13.76	3212.4	3204.2	-747.22	0.63993
13.78	3202.4	3204.22	-751.23	0.64127
13.8	3237.38	3204.28	-737.26	0.64655
13.82	3204.9	3204.32	-750.27	0.65618
13.84	3224.9	3204.38	-742.29	0.67065
13.86	3222.4	3204.4	-743.31	0.69068
13.88	3227.4	3204.45	-741.33	0.71719
13.9	3260.28	3204.5	-728.19	0.75141
13.92	3212.45	3204.55	-747.34	0.79498
13.94	3185.97	3204.57	-757.95	0.85011
13.96	3234.95	3205.18	-738.59	0.91985
13.98	3201.05	3205.28	-752.19	1.00778
14	3244.05	3205.68	-735.15	1.12123
14.02	3257.38	3205.85	-729.89	1.26838
14.04	3152.45	3207.03	-772.33	1.46284
14.06	3254.88	3207.35	-731.49	1.7273
14.08	3192.4	3208.22	-756.82	2.10322
14.1	3219.9	3208.7	-746.02	2.66979
14.12	3209.9	3209.22	-750.23	3.56931
14.14	3197.4	3209.8	-755.46	5.01536
14.16	3214.9	3210.4	-748.7	7.26032
14.18	3222.4	3211	-745.94	10.3338
14.2	3257.38	3211.57	-732.18	13.3378
14.22	3224.9	3212.07	-745.37	14.6791
14.24	3197.4	3212.47	-756.53	15.2189
14.26	3192.4	3212.72	-758.63	17.0556
14.28	3209.9	3212.82	-751.67	19.8556
14.3	3187.43	3212.75	-760.64	20.165
14.32	3197.4	3212.5	-756.54	16.2726
14.34	3207.4	3212.12	-752.39	11.2672
14.36	3217.4	3211.68	-748.21	7.48516
14.38	3212.4	3211.18	-750.01	5.03984
14.4	3217.4	3210.7	-747.82	3.55643
14.42	3182.43	3210.22	-761.62	2.6568
14.44	3199.9	3209.8	-754.46	2.08396
14.46	3257.38	3209.43	-731.33	1.69458
14.48	3244.88	3208.62	-736	1.36179
14.5	3182.43	3208.43	-760.9	1.15649
14.52	3204.9	3208.03	-751.75	1.0016
14.54	3204.9	3207.9	-751.7	0.88357
14.56	3197.4	3207	-754.33	0.79362
14.58	3214.9	3207.03	-747.35	0.73886
14.6	3209.9	3206.68	-749.21	0.69029
14.62	3219.9	3206.78	-745.25	0.65846
14.64	3207.4	3207.1	-750.38	0.64289
14.66	3172.43	3207.25	-764.43	0.64484
14.68	3159.93	3207.5	-769.52	0.66821
14.7	3189.93	3207.65	-757.6	0.72173
14.72	3199.9	3207.82	-753.67	0.82224
14.74	3199.9	3208	-753.74	0.99756
14.76	3242.38	3208.18	-736.82	1.28472
14.78	3207.4	3208.38	-750.89	1.71183
14.8	3179.93	3208.55	-761.96	2.22689
14.82	3232.38	3208.75	-741.04	2.65695
14.84	3232.38	3208.93	-741.11	3.0824
14.86	3227.4	3209.07	-743.17	3.74847
14.88	3197.4	3209.18	-755.21	4.59892
14.9	3192.4	3209.28	-757.24	4.88844
14.92	3197.4	3209.32	-755.27	4.05908
14.94	3234.88	3209.35	-740.29	2.89096
14.96	3222.4	3209.35	-745.28	1.9714
14.98	3222.4	3209.32	-745.28	1.37246
15	3229.88	3209.3	-742.27	1.0094
15.02	3194.9	3209.3	-756.25	0.7907
15.04	3202.4	3209.28	-753.25	0.65278
15.06	3219.9	3209.28	-746.25	0.55985
15.08	3199.9	3209.22	-754.22	0.49371
15.1	3189.93	3209.25	-758.23	0.44491
15.12	3187.43	3209.25	-759.23	0.40812
15.14	3184.93	3209.28	-760.24	0.41958
15.16	3222.4	3209.1	-745.19	0.39904
15.18	3222.4	3209.18	-745.22	0.38352
15.2	3222.4	3209.15	-745.2	0.37195
15.22	3189.93	3209.25	-758.23	0.36359
15.24	3227.4	3209.2	-743.23	0.35789
15.26	3199.9	3209.12	-754.19	0.35446
15.28	3222.4	3209.07	-745.17	0.3612
15.3	3194.9	3209	-756.14	0.36237
15.32	3169.93	3208.95	-766.11	0.36453
15.34	3232.38	3208.88	-741.1	0.36821
15.36	3192.4	3208.8	-757.06	0.37334
15.38	3227.4	3208.75	-743.04	0.37989
15.4	3245.2	3208.68	-735.9	0.38784
15.42	3228.68	3208.6	-742.47	0.39722
15.44	3208.75	3208.55	-750.42	0.40808
15.46	3230.38	3208.47	-741.74	0.42047
15.48	3199.35	3208.43	-754.13	0.43799
15.5	3171.45	3208.35	-765.26	0.45388
15.52	3217.28	3208.28	-746.9	0.47168
15.54	3196.5	3208.22	-755.19	0.49159
15.56	3231.25	3208.15	-741.27	0.51382
15.58	3206.75	3208.07	-751.03	0.53867
15.6	3182.85	3208.03	-760.57	0.56646
15.62	3223.55	3207.95	-744.26	0.59763
15.64	3198.78	3207.88	-754.14	0.63266
15.66	3231.8	3207.82	-740.91	0.67221
15.68	3176	3207.75	-763.2	0.70771
15.7	3244.05	3207.7	-735.96	0.7591
15.72	3197.93	3207.62	-754.38	0.81806
15.74	3248.03	3207.55	-734.31	0.88624
15.76	3194.5	3207.5	-755.69	0.94839
15.78	3234.38	3207.43	-739.72	1.04285
15.8	3259.88	3208.05	-729.77	1.15576
15.82	3242.38	3208.05	-736.77	1.29289
15.84	3217.4	3208.43	-746.91	1.46265
15.86	3207.4	3208.5	-750.94	1.67791
15.88	3224.9	3208.6	-743.98	1.96006
15.9	3264.85	3208.72	-728.04	2.34848
15.92	3234.88	3208.85	-740.08	2.92063
15.94	3212.4	3209	-749.14	3.82266
15.96	3229.88	3209.15	-742.2	5.29004
15.98	3184.93	3209.28	-760.25	7.60616
16	3184.93	3209.4	-760.29	10.8676
16.02	3232.38	3210.82	-741.88	14.169
16.04	3187.43	3211	-759.94	14.9619
16.06	3222.4	3211.8	-746.27	12.6354
16.08	3237.38	3211.97	-740.33	9.71864
16.1	3187.43	3212.1	-760.37	7.71052
16.12	3212.4	3214.22	-751.24	6.73852
16.14	3207.4	3214.57	-753.37	6.6092
16.16	3209.9	3215.97	-752.93	7.19756
16.18	3219.9	3216.55	-749.16	8.58332
16.2	3214.9	3217.15	-751.41	11.1148
16.22	3197.4	3217.82	-758.66	15.3754
16.24	3204.9	3218.47	-755.93	21.9854
16.26	3197.4	3219.12	-759.18	30.6712
16.28	3232.38	3220.4	-745.7	38.1037
16.3	3244.88	3221.95	-741.33	40.432
16.32	3247.38	3222.75	-740.65	41.5112
16.34	3222.4	3226.1	-751.98	45.888
16.36	3247.38	3227.07	-742.38	50.1648
16.38	3179.93	3229.22	-770.22	46.0328
16.4	3275.65	3230.25	-732.33	35.0854
16.42	3199.9	3231.12	-762.98	24.9254
16.44	3219.9	3231.9	-755.3	18.1573
16.46	3234.88	3232.62	-749.59	14.4471
16.48	3222.4	3233.72	-755.04	13.0564
16.5	3219.9	3234.55	-756.36	13.624
16.52	3204.9	3235.57	-762.76	16.3547
16.54	3229.88	3235.2	-752.62	21.869
16.56	3202.4	3236.15	-763.99	30.5402
16.58	3287.35	3236.38	-730.12	40.312
16.6	3252.38	3237.2	-744.43	43.818
16.62	3207.4	3237.88	-762.69	37.0348
16.64	3234.88	3236.47	-751.14	27.2283
16.66	3197.4	3237.1	-766.38	20.0747
16.68	3239.88	3236.82	-749.28	16.4282
16.7	3263.4	3237.4	-740.1	15.3408
16.72	3345.97	3238	-707.31	14.7579
16.74	3274.85	3238.53	-735.97	12.746
16.76	3232.38	3239.05	-753.16	9.8992
16.78	3227.4	3239.57	-755.37	7.40348
16.8	3242.38	3240.12	-749.6	5.6236
16.82	3289.85	3240.7	-730.84	4.49244
16.84	3262.38	3241.32	-742.08	3.84149
16.86	3209.9	3240.18	-762.61	3.55479
16.88	3222.4	3241.03	-757.96	3.6003
16.9	3274.85	3241	-736.96	3.99066
16.92	3212.4	3241.97	-762.33	4.66696
16.94	3239.88	3242.95	-751.73	5.19928
16.96	3217.4	3243.9	-761.11	4.87772
16.98	3229.88	3244.88	-756.49	3.89274
17	3224.9	3245.45	-758.73	2.94069
17.02	3262.38	3246.4	-744.12	2.26093
17.04	3252.38	3247.2	-748.44	1.82332
17.06	3232.38	3248.2	-756.82	1.54779
17.08	3277.35	3249.2	-739.24	1.36944
17.1	3297.35	3250.2	-731.64	1.24793
17.12	3369.8	3251.2	-703.07	1.16196
17.14	3272.35	3252.22	-742.44	1.10085
17.16	3269.85	3253.22	-743.85	1.05908
17.18	3292.72	3254.25	-735.11	1.03369
17.2	3262.38	3254.93	-747.52	1.02331
17.22	3229.88	3254.57	-760.38	1.02772
17.24	3282.35	3254.18	-739.22	1.04773
17.26	3222.4	3253.82	-763.08	1.08526
17.28	3257.38	3254.43	-749.33	1.1436
17.3	3244.88	3254.2	-754.23	1.22789
17.32	3249.88	3254.45	-752.33	1.34597
17.34	3217.4	3254.3	-765.26	1.50999
17.36	3239.88	3254.18	-756.21	1.73955
17.38	3247.38	3254.05	-753.17	2.06899
17.4	3244.88	3253.95	-754.13	2.56452
17.42	3224.9	3254.05	-762.16	3.35795
17.44	3237.38	3253.97	-757.14	4.6908
17.46	3262.38	3254	-747.15	6.92784
17.48	3214.9	3253.93	-766.11	10.4478
17.5	3284.85	3253.8	-738.08	15.1421
17.52	3232.38	3253.62	-758.99	18.9617
17.54	3252.38	3253.38	-750.9	18.3108
17.56	3272.35	3253.05	-742.78	14.0586
17.58	3267.35	3252.7	-744.63	9.90032
17.6	3290.18	3252.25	-735.33	7.22884
17.62	3220.7	3251.78	-762.92	5.99352
17.64	3291.6	3251.25	-734.36	5.7686
17.66	3271.38	3250.7	-742.23	5.80316
17.68	3226.97	3250.15	-759.77	5.18176
17.7	3205.62	3249.6	-768.09	4.00052
17.72	3269.4	3249.05	-742.36	2.92094
17.74	3252.03	3248.5	-749.09	2.1647
17.76	3294.45	3247.95	-731.91	1.66683
17.78	3262.28	3247.45	-744.57	1.39843
17.8	3239.5	3246.12	-753.15	1.26597
17.82	3270.53	3245.7	-740.57	1.20769
17.84	3224.9	3244.88	-758.5	1.09216
17.86	3234.88	3244.53	-754.35	0.94167
17.88	3252.38	3244.15	-747.21	0.77292
17.9	3219.9	3243.78	-760.06	0.63652
17.92	3232.38	3243.43	-754.92	0.53761
17.94	3227.4	3242.9	-756.71	0.4671
17.96	3222.4	3242.57	-758.57	0.41544
17.98	3234.88	3242.15	-753.41	0.3759
18	3247.38	3241.82	-748.28	0.34443
18.02	3262.38	3241.47	-742.15	0.31881
18.04	3259.88	3241.15	-743.02	0.29776
18.06	3224.9	3240.82	-756.87	0.24132
18.08	3214.9	3240.53	-760.76	0.22848
18.1	3227.4	3240.2	-755.62	0.21875
18.12	3227.4	3239.9	-755.5	0.21216
18.14	3214.9	3239.57	-760.37	0.20901
18.16	3291.3	3239.3	-729.69	0.21003
18.18	3212.4	3239.2	-761.22	0.20873
18.2	3224.9	3239.12	-756.19	0.22452
18.22	3227.4	3239.05	-755.16	0.25492
18.24	3214.9	3238.97	-760.13	0.31242
18.26	3264.85	3238.88	-740.11	0.41195
18.28	3229.88	3238.8	-754.07	0.57181
18.3	3224.9	3238.72	-756.03	0.7594
18.32	3254.88	3238.62	-744	0.86497
18.34	3244.88	3238.53	-747.96	0.77547
18.36	3269.85	3238.45	-737.93	0.59345
18.38	3239.88	3238.35	-749.89	0.44489
18.4	3257.38	3238.25	-742.85	0.36694
18.42	3239.88	3238.15	-749.81	0.34017
18.44	3237.38	3238.05	-750.77	0.36886
18.46	3219.9	3237.95	-757.72	0.43425
18.48	3257.38	3237.85	-742.69	0.48633
18.5	3264.85	3237.72	-739.65	0.45256
18.52	3269.85	3237.62	-737.61	0.35518
18.54	3242.38	3237.53	-748.56	0.26286
18.56	3239.88	3237.43	-749.51	0.19782
18.58	3217.4	3237.3	-758.47	0.15648
18.6	3272.35	3237.18	-736.42	0.13082
18.62	3274.85	3237.07	-735.38	0.11432
18.64	3237.38	3236.95	-750.33	0.10562
18.66	3299.85	3236.85	-725.3	0.09743
18.68	3217.4	3236.75	-758.24	0.09122
18.7	3229.88	3236.65	-753.2	0.08638
18.72	3234.88	3236.55	-751.17	0.08256
18.74	3294.85	3236.43	-727.14	0.07952
18.76	3257.38	3236.32	-742.09	0.07709
18.78	3257.38	3236.25	-742.05	0.07516
18.8	3247.38	3236.12	-746	0.07365
18.82	3254.88	3236.05	-742.97	0.07249
18.84	3249.88	3235.95	-744.93	0.07572
18.86	3244.88	3235.85	-746.89	0.07527
18.88	3272.35	3235.75	-735.86	0.07508
18.9	3244.88	3235.65	-746.81	0.07513
18.92	3267.35	3235.55	-737.78	0.07542
18.94	3279.85	3235.45	-732.74	0.07858
18.96	3269.85	3235.38	-736.7	0.0794
18.98	3219.9	3235.28	-756.65	0.08045
19	3247.38	3235.18	-745.62	0.06392
19.02	3217.4	3235.68	-757.81	0.06592
19.04	3264.85	3236.22	-739.04	0.06817
19.06	3229.88	3236.78	-753.25	0.07066
19.08	3199.9	3237.32	-765.47	0.07343
19.1	3227.4	3237.88	-754.7	0.0765
19.12	3244.88	3238.43	-747.92	0.07989
19.14	3257.38	3238.97	-743.15	0.08202
19.16	3262.38	3239.55	-741.37	0.09008
19.18	3209.9	3240.1	-762.58	0.09492
19.2	3247.38	3240.65	-747.81	0.10027
19.22	3199.9	3241.2	-767.02	0.10626
19.24	3247.38	3241.75	-748.25	0.11282
19.26	3182.43	3242.3	-774.46	0.1242
19.28	3227.4	3242.85	-756.69	0.13247
19.3	3212.4	3243.43	-762.91	0.14136
19.32	3187.43	3243.97	-773.12	0.15179
19.34	3217.4	3244.53	-761.35	0.16359
19.36	3247.38	3245.07	-749.58	0.177
19.38	3232.38	3245.62	-755.8	0.19236
19.4	3237.38	3246.18	-754.02	0.21005
19.42	3232.38	3246.72	-756.24	0.23059
19.44	3259.88	3247.3	-745.47	0.25466
19.46	3289.85	3247.85	-733.7	0.28313
19.48	3242.38	3248.4	-752.91	0.31718
19.5	3257.38	3249.22	-747.24	0.35843
19.52	3214.9	3249.8	-764.46	0.41234
19.54	3219.9	3250.53	-762.75	0.47576
19.56	3247.38	3251.12	-752	0.55655
19.58	3272.35	3251.97	-742.35	0.66206
19.6	3187.43	3252.6	-776.58	0.80465
19.62	3222.4	3253.25	-762.84	1.00727
19.64	3237.38	3254.03	-757.16	1.31458
19.66	3287.35	3254.68	-737.43	1.8081
19.68	3292.35	3255.35	-735.7	2.61326
19.7	3264.85	3256	-746.95	3.87059
19.72	3237.38	3256.65	-758.2	5.59092
19.74	3319.82	3257.28	-725.48	7.21044
19.76	3309.82	3257.9	-729.73	7.6156
19.78	3212.4	3258.5	-768.94	7.1014
19.8	3212.4	3259.07	-769.17	6.96564
19.82	3234.88	3259.62	-760.39	7.44252
19.84	3247.38	3260.25	-755.65	7.4704
19.86	3212.4	3260.78	-769.85	6.18496
19.88	3237.38	3261.32	-760.08	4.45568
19.9	3237.38	3261.8	-760.27	3.1059
19.92	3294.85	3262.28	-737.48	2.23901
19.94	3265.86	3262.55	-724.6	1.74163
19.96	3269.03	3262.53	-731.58	1.49232
19.98	3254.74	3262.47	-729.572	1.42238
20	3256.33	3262.45	-756.557	1.51963
20.02	3302.37	3262.18	-759.732	1.8121
20.04	3297.6	3262.18	-748.62	2.32387
20.06	3227.76	3262.18	-743.858	2.94624
20.08	3253.16	3262.25	-745.445	3.23056
20.1	3269.03	3262.03	-759.732	2.84136
20.12	3269.85	3262.28	-747.47	2.19646
20.14	3242.38	3262.35	-758.48	1.69626
20.16	3284.85	3262.28	-741.48	1.40801
20.18	3244.88	3262.43	-757.52	1.30302
20.2	3249.88	3262.5	-755.55	1.35385
20.22	3254.88	3262.57	-753.58	1.57243
20.24	3229.88	3262.65	-763.61	2.01818
20.26	3207.4	3262.72	-772.63	2.7782
20.28	3249.88	3262.8	-755.67	3.8819
20.3	3209.9	3262.85	-771.69	5.02224
20.32	3214.9	3262.93	-769.71	5.40136
20.34	3202.4	3263.05	-774.76	4.95976
20.36	3207.4	3262.97	-772.73	4.55736
20.38	3229.88	3263.18	-763.82	4.4316
20.4	3202.4	3263.28	-774.84	4.06932
20.42	3219.9	3263.25	-767.84	3.276
20.44	3187.43	3263.38	-780.88	2.5007
20.46	3237.38	3263.57	-760.98	1.98664
20.48	3202.4	3263.62	-774.99	1.73352
20.5	3222.4	3263.78	-767.05	1.7007
20.52	3212.4	3263.82	-771.07	1.88271
20.54	3244.88	3263.9	-758.11	2.33297
20.56	3254.88	3263.95	-754.14	3.15585
20.58	3252.38	3264.03	-755.16	4.43176
20.6	3232.38	3263.93	-763.12	5.97372
20.62	3224.9	3264	-766.14	6.98952
20.64	3194.9	3263.85	-778.08	6.79752
20.66	3239.88	3263.9	-760.11	6.08092
20.68	3292.35	3263.95	-739.14	5.78744
20.7	3215.06	3264.05	-758.144	5.88376
20.72	3264.27	3264.07	-754.97	5.50292
20.74	3202.36	3264.1	-734.334	4.33984
20.76	3303.95	3264.15	-742.271	3.11302
20.78	3219.82	3264.15	-747.033	2.22473
20.8	3307.13	3264.15	-758.144	1.67828
20.82	3237.28	3264.15	-732.746	1.37109
20.84	3283.32	3264.15	-750.208	1.23009
20.86	3283.32	3264.05	-734.334	1.22042
20.88	3259.51	3264.07	-748.62	1.35305
20.9	3251.57	3263.93	-751.795	1.67566
20.92	3292.84	3263.9	-747.033	2.2431
20.94	3305.54	3263.93	-729.572	3.01708
20.96	3269.03	3263.88	-715.13	3.60528
20.98	3261.09	3263.43	-742.93	3.38598
21	3222.4	3262.1	-766.39	2.57878
21.02	3239.88	3260.78	-758.86	1.80567
21.04	3224.9	3259.38	-764.3	1.26871
21.06	3227.4	3258.05	-762.77	0.93841
21.08	3252.38	3256.72	-752.24	0.74517
21.1	3214.9	3255.53	-766.75	0.63282
21.12	3237.38	3254.22	-757.23	0.56758
21.14	3224.9	3252.9	-761.7	0.53269
21.16	3189.93	3251.65	-775.2	0.52116
21.18	3177.43	3250.35	-779.67	0.53161
21.2	3187.43	3249.05	-775.15	0.56734
21.22	3189.93	3247.62	-773.59	0.6386
21.24	3199.9	3246.35	-769.07	0.76252
21.26	3167.43	3245.05	-781.55	0.99359
21.28	3209.9	3243.7	-764.02	1.3904
21.3	3189.93	3242.43	-771.5	2.01152
21.32	3232.38	3241.12	-754	2.83701
21.34	3242.38	3239.97	-749.54	3.47194
21.36	3212.4	3238.68	-761.01	3.29348
21.38	3217.4	3237.45	-758.52	2.5176
21.4	3194.9	3236.15	-767	1.77443
21.42	3229.88	3234.88	-752.49	1.27311
21.44	3232.38	3233.55	-750.97	0.98928
21.46	3197.4	3232.25	-764.44	0.86109
21.48	3247.38	3230.95	-743.93	0.84794
21.5	3194.9	3229.65	-764.39	0.94656
21.52	3207.4	3228.32	-758.87	1.19097
21.54	3197.4	3227.03	-762.34	1.6351
21.56	3219.9	3225.7	-752.82	2.31103
21.58	3212.4	3224.38	-755.29	3.0392
21.6	3194.9	3223.05	-761.76	3.24178
21.62	3244.88	3221.6	-741.19	2.66641
21.64	3212.4	3220.28	-753.65	1.88079
21.66	3277.35	3218.95	-727.14	1.27075
21.68	3226.17	3217.57	-738.58	0.8772
21.7	3240.46	3216.25	-745.445	0.64086
21.72	3265.86	3214.93	-747.033	0.50002
21.74	3265.86	3213.57	-747.033	0.41254
21.76	3224.58	3212.25	-724.81	0.3551
21.78	3216.65	3210.95	-731.94	0.31605
21.8	3226.17	3209.62	-735.4	0.28853
21.82	3257.38	3208.3	-730.88	0.27163
21.84	3187.43	3207	-758.34	0.26255
21.86	3194.9	3205.57	-754.77	0.26071
21.88	3209.9	3204.28	-748.25	0.26406
21.9	3232.38	3202.9	-738.71	0.2797
21.92	3224.9	3201.6	-741.18	0.30979
21.94	3189.93	3200.3	-754.65	0.36362
21.96	3219.9	3199	-742.14	0.45586
21.98	3189.93	3197.7	-753.61	0.60292
22	3204.9	3196.57	-747.17	0.80779
22.02	3214.9	3195.28	-742.65	0.99431
22.04	3169.93	3194	-760.13	1.01252
22.06	3184.93	3192.8	-753.65	0.87088
22.08	3194.9	3191.53	-749.14	0.7261
22.1	3184.93	3190.22	-752.63	0.64368
22.12	3167.43	3188.95	-759.11	0.64118
22.14	3204.9	3187.68	-743.61	0.71156
22.16	3174.93	3186.45	-755.11	0.87023
22.18	3174.93	3185.15	-754.6	1.16433
22.2	3204.9	3184.85	-742.47	1.67411
22.22	3182.43	3185.12	-751.58	2.50862
22.24	3209.9	3185.4	-740.7	3.68338
22.26	3189.93	3185.68	-748.8	4.81188
22.28	3187.43	3185.93	-749.91	4.9364
22.3	3204.9	3186.2	-743.02	3.98133
22.32	3197.4	3186.43	-746.1	2.85607
22.34	3207.4	3186.65	-742.2	2.09866
22.36	3184.93	3186.88	-751.29	1.73944
22.38	3152.45	3187.12	-764.37	1.6621
22.4	3192.4	3187.35	-748.48	1.63955
22.42	3179.93	3187.57	-753.57	1.4297
22.44	3164.93	3187.8	-759.65	1.09186
22.46	3214.9	3188.03	-739.76	0.80177
22.48	3204.9	3188.25	-743.84	0.60019
22.5	3192.4	3188.5	-748.93	0.47052
22.52	3147.45	3188.72	-767.01	0.38807
22.54	3162.43	3188.78	-761.04	0.33384
22.56	3184.93	3189.03	-752.14	0.30167
22.58	3217.4	3189.18	-739.22	0.46034
22.6	3154.93	3189.43	-764.3	0.44565
22.62	3154.93	3189.68	-764.4	0.43633
22.64	3192.4	3189.95	-749.51	0.43116
22.66	3149.95	3190.2	-766.6	0.42937
22.68	3197.4	3190.43	-747.7	0.43344
22.7	3184.93	3190.68	-752.8	0.47072
22.72	3197.4	3190.93	-747.91	0.4775
22.74	3169.93	3191.18	-759	0.48799
22.76	3179.93	3191.43	-755.1	0.4991
22.78	3159.93	3191.68	-763.2	0.51237
22.8	3197.4	3191.95	-748.31	0.52792
22.82	3214.9	3192.2	-741.42	0.54283
22.84	3197.4	3192.5	-748.54	0.56378
22.86	3204.9	3192.75	-745.64	0.5915
22.88	3207.4	3193.03	-744.75	0.61985
22.9	3189.93	3193.3	-751.86	0.6533
22.92	3172.43	3193.57	-758.96	0.69355
22.94	3167.43	3193.82	-761.06	0.74529
22.96	3222.4	3194.1	-739.18	0.81097
22.98	3234.88	3194.38	-734.29	0.92461
23	3252.38	3194.72	-727.45	1.0625
23.02	3234.88	3195	-734.55	1.27029
23.04	3314.82	3195.28	-702.68	1.56586
23.06	3317.32	3195.6	-701.81	1.90661
23.08	3219.9	3195.88	-740.9	2.10804
23.1	3214.9	3196.15	-743.01	2.02731
23.12	3284.85	3196.43	-715.13	1.85141
23.14	3194.9	3196.7	-751.22	1.7683
23.16	3197.4	3196.97	-750.33	1.83938
23.18	3192.4	3197.32	-752.47	2.09826
23.2	3184.93	3197.6	-755.58	2.58797
23.22	3177.43	3197.88	-758.68	3.33351
23.24	3197.4	3197.75	-750.64	4.1444
23.26	3172.43	3197.03	-760.34	4.48068
23.28	3209.9	3196.3	-745.06	4.02272
23.3	3187.43	3195.55	-753.76	3.37508
23.32	3149.95	3194.82	-768.45	2.93222
23.34	3204.9	3194.07	-746.17	2.7628
23.36	3217.4	3193.3	-740.87	2.84749
23.38	3184.93	3192.57	-753.56	3.17971
23.4	3177.43	3191.82	-756.26	3.7642
23.42	3167.43	3191.05	-759.95	4.51788
23.44	3197.4	3190.3	-747.66	5.09904
23.46	3189.93	3189.55	-750.36	4.99752
23.48	3172.43	3188.8	-757.05	4.5844
23.5	3202.4	3188.05	-744.76	4.30784
23.52	3174.93	3187.2	-755.41	4.28296
23.54	3182.43	3186.45	-752.11	4.50356
23.56	3189.93	3185.7	-748.81	4.93024
23.58	3167.43	3184.9	-757.49	5.5888
23.6	3167.43	3185.47	-757.72	6.54128
23.62	3167.43	3184.95	-757.51	7.96116
23.64	3157.43	3184.32	-761.25	10.2024
23.66	3182.43	3184.35	-751.27	13.8624
23.68	3212.4	3183.82	-739.07	19.7242
23.7	3164.93	3183.25	-757.83	28.278
23.72	3219.9	3182.57	-735.58	37.9301
23.74	3184.93	3182	-749.33	42.3856
23.76	3172.43	3181.38	-754.08	37.4356
23.78	3202.4	3180.88	-741.89	29.1014
23.8	3159.93	3184.55	-760.35	22.795
23.82	3209.9	3184.2	-740.23	19.4084
23.84	3219.9	3183.93	-736.12	18.4621
23.86	3154.93	3189.22	-764.22	19.4259
23.88	3167.43	3189.18	-759.2	22.1618
23.9	3174.93	3189.1	-756.17	27.1407
23.92	3212.4	3190.72	-741.83	35.7191
23.94	3177.43	3190.62	-755.78	50.4752
23.96	3164.93	3190.35	-760.67	75.1468
23.98	3204.9	3189.97	-744.53	113.008
24	3209.9	3189.45	-742.32	160.158
24.02	3202.4	3188.7	-745.02	192.264
24.04	3199.9	3187.78	-745.65	181.17
24.06	3227.4	3186.68	-734.22	139.905
24.08	3197.4	3186.88	-746.29	99.724
24.1	3179.93	3185.57	-752.77	73.934
24.12	3182.43	3183.28	-750.84	62.1288
24.14	3219.9	3182.53	-735.55	59.7848
24.16	3172.43	3181.1	-753.97	59.7208
24.18	3182.43	3179.18	-749.2	53.4704
24.2	3159.93	3177.72	-757.61	41.902
24.22	3157.43	3176.28	-758.04	31.1943
24.24	3179.93	3175.32	-748.66	23.7188
24.26	3172.43	3174	-751.13	19.3425
24.28	3152.45	3172.62	-758.58	17.2066
24.3	3137.45	3171.38	-764.07	16.4772
24.32	3137.45	3167.47	-762.52	16.1625
24.34	3177.43	3167.18	-746.4	15.9994
24.36	3162.43	3166.78	-752.23	16.918
24.38	3184.93	3163.68	-742	19.666
24.4	3134.95	3163.55	-761.94	24.1068
24.42	3207.4	3163.65	-733	28.5248
24.44	3164.93	3162.95	-749.71	28.9206
24.46	3157.43	3162.82	-752.66	24.2539
24.48	3139.95	3162.85	-759.66	18.7676
24.5	3184.93	3162.78	-741.64	14.9333
24.52	3162.43	3162.68	-750.59	12.779
24.54	3162.43	3162.57	-750.56	11.639
24.56	3179.93	3162.47	-743.53	11.1251
24.58	3164.93	3164.45	-750.31	11.4464
24.6	3187.43	3164.2	-741.21	12.8029
24.62	3159.93	3163.22	-751.81	15.6138
24.64	3187.43	3164.12	-741.18	20.4021
24.66	3164.93	3163.9	-750.09	27.3226
24.68	3147.45	3163.3	-756.84	35.2008
24.7	3162.43	3163.38	-750.88	42.932
24.72	3194.9	3163.18	-737.81	49.3796
24.74	3147.45	3163.2	-756.8	49.0872
24.76	3134.95	3164.2	-762.2	41.6376
24.78	3139.95	3163.55	-759.95	33.8641
24.8	3152.45	3163.6	-754.97	30.231
24.82	3142.45	3164.07	-759.15	32.0842
24.84	3139.95	3163.78	-760.04	39.4609
24.86	3179.93	3163.8	-744.05	50.1976
24.88	3157.43	3163.82	-753.06	56.2476
24.9	3182.43	3163.85	-743.07	50.172
24.92	3182.43	3163.88	-743.09	38.7413
24.94	3199.9	3163.55	-735.95	30.0781
24.96	3174.93	3163.55	-745.96	25.8444
24.98	3204.9	3163.62	-733.98	24.4008
25	3192.4	3163.45	-738.92	23.2752
25.02	3182.43	3163.47	-742.92	21.8785
25.04	3207.4	3163.45	-732.92	19.6584
25.06	3169.93	3163.43	-747.9	16.1337
25.08	3217.4	3163.35	-728.88	12.7133
25.1	3197.4	3162.8	-736.66	10.3901
25.12	3154.93	3162.7	-753.61	9.19816
25.14	3127.45	3162.55	-764.54	8.96452
25.16	3164.93	3162.35	-749.47	9.56636
25.18	3134.95	3161.95	-761.3	11.0152
25.2	3129.95	3161.72	-763.2	13.4787
25.22	3144.95	3160.93	-756.9	17.4281
25.24	3137.45	3160.97	-759.91	23.031
25.26	3174.93	3160.35	-744.67	28.1035
25.28	3144.95	3157.78	-755.63	27.6318
25.3	3124.95	3157	-763.32	21.8207
25.32	3162.43	3156.93	-748.29	15.6896
25.34	3129.95	3155.47	-760.71	11.3991
25.36	3192.4	3154.9	-735.5	8.8354
25.38	3182.43	3154.45	-739.31	7.32128
25.4	3144.95	3153.97	-754.11	6.3416
25.42	3184.93	3153.47	-737.92	5.78136
25.44	3162.43	3152.95	-746.71	5.61548
25.46	3132.45	3152.43	-758.49	5.75132
25.48	3134.95	3151.88	-757.27	5.88092
25.5	3187.43	3153.25	-736.84	6.00828
25.52	3154.93	3152.68	-749.6	6.31648
25.54	3132.45	3152.07	-758.35	7.04768
25.56	3124.95	3151.43	-761.09	8.35816
25.58	3167.43	3151.72	-744.22	9.84224
25.6	3147.45	3151.03	-751.93	10.7466
25.62	3147.45	3150.32	-751.65	11.3386
25.64	3114.97	3149.53	-764.33	12.9315
25.66	3147.45	3148.85	-751.07	16.6912
25.68	3162.43	3148.07	-744.75	23.3074
25.7	3129.95	3147.28	-757.43	32.4477
25.72	3179.93	3146.5	-737.14	40.3696
25.74	3142.45	3145.68	-751.79	39.9478
25.76	3154.93	3144.88	-746.48	31.7709
25.78	3137.45	3143.38	-752.87	23.0711
25.8	3154.93	3142.65	-745.59	16.9928
25.82	3137.45	3141.97	-752.31	13.6266
25.84	3167.43	3141	-739.93	12.3287
25.86	3159.93	3140.25	-742.63	12.3943
25.88	3182.43	3139.6	-733.38	13.3782
25.9	3134.95	3138.95	-752.1	15.6599
25.92	3117.45	3139	-759.11	20.2038
25.94	3149.95	3139.78	-746.43	27.8189
25.96	3142.45	3139.12	-749.17	37.8946
25.98	3117.45	3138.82	-759.04	46.3244
26	3157.43	3138.9	-743.08	48.398
26.02	3142.45	3138.3	-748.84	47.254
26.04	3147.45	3137.22	-746.41	45.4244
26.06	3097.47	3136.62	-766.16	38.8736
26.08	3134.95	3136.05	-750.94	28.6356
26.1	3132.45	3135.25	-751.62	19.7353
26.12	3124.95	3134.68	-754.39	13.6796
26.14	3142.45	3134.12	-747.17	9.93
26.16	3167.43	3133.5	-736.93	7.71184
26.18	3142.45	3132.93	-746.69	6.3656
26.2	3147.45	3132.38	-744.48	5.4844
26.22	3109.97	3131.78	-759.23	4.69328
26.24	3139.95	3131.18	-747	4.01428
26.26	3132.45	3130.53	-749.73	3.46532
26.28	3109.97	3130.03	-758.52	3.05612
26.3	3114.97	3129.4	-756.27	2.76256
26.32	3109.97	3128.75	-758.02	2.55711
26.34	3122.45	3128.32	-752.85	2.37314
26.36	3117.45	3128.3	-754.84	2.29446
26.38	3124.95	3128.28	-751.83	2.27332
26.4	3124.95	3128.2	-751.8	2.30889
26.42	3139.95	3128.15	-745.78	2.42139
26.44	3152.45	3127.1	-740.36	2.651
26.46	3114.97	3126.85	-755.26	3.05284
26.48	3107.47	3126.85	-758.25	3.75619
26.5	3134.95	3126.85	-747.26	4.87732
26.52	3094.97	3126.25	-763.01	6.4346
26.54	3162.43	3126.28	-736.04	8.17636
26.56	3139.95	3126.3	-745.04	9.53848
26.58	3144.95	3126.3	-743.04	9.75808
26.6	3132.45	3126.32	-748.04	9.1926
26.62	3109.97	3126.38	-757.06	8.48648
26.64	3127.45	3126.38	-750.06	7.37924
26.66	3112.47	3126.38	-756.06	5.96468
26.68	3142.45	3126.38	-744.07	4.80476
26.7	3112.47	3126.4	-756.08	4.12244
26.72	3137.45	3126.45	-746.1	3.88025
26.74	3107.47	3126.32	-758.05	4.017
26.76	3127.45	3126.35	-750.06	4.48288
26.78	3137.45	3126.4	-746.08	5.28468
26.8	3137.45	3126.3	-746.04	6.16848
26.82	3129.95	3126.32	-749.05	6.79472
26.84	3117.45	3127.57	-754.55	7.43276
26.86	3139.95	3127.57	-745.55	8.68856
26.88	3129.95	3127.47	-749.51	10.8749
26.9	3127.45	3127.45	-750.49	14.1271
26.92	3154.93	3127.95	-739.71	18.8844
26.94	3137.45	3127.9	-746.69	25.4201
26.96	3149.95	3127.82	-741.65	31.6435
26.98	3139.95	3127.65	-745.58	34.6656
27	3129.95	3127.75	-749.62	36.4248
27.02	3144.95	3127.7	-743.6	37.8029
27.04	3109.97	3128.22	-757.8	34.3363
27.06	3162.43	3128.22	-736.82	26.4306
27.08	3124.95	3128.15	-751.78	19.1762
27.1	3134.95	3128.4	-747.88	14.2733
27.12	3134.95	3128.32	-747.85	10.8988
27.14	3137.45	3128.25	-746.82	8.29824
27.16	3109.97	3128.12	-757.77	6.43012
27.18	3127.45	3128.05	-750.74	5.21328
27.2	3104.97	3128.03	-759.72	4.48556
27.22	3129.95	3127.93	-749.69	4.0994
27.24	3144.95	3127.78	-743.64	4.06912
27.26	3129.95	3127.75	-749.61	4.33496
27.28	3129.95	3127.68	-749.59	4.78572
27.3	3099.97	3127.65	-761.57	5.12196
27.32	3149.95	3127.55	-741.54	5.26544
27.34	3102.47	3127.5	-760.52	5.56712
27.36	3109.97	3127.1	-757.35	6.27176
27.38	3119.95	3126.88	-753.27	7.07728
27.4	3137.45	3126.65	-746.18	7.0952
27.42	3124.95	3126.43	-751.08	6.14144
27.44	3144.95	3126.07	-742.95	5.14964
27.46	3122.45	3125.85	-751.86	4.53412
27.48	3174.93	3125.85	-730.87	4.38516
27.5	3164.93	3125.62	-734.78	4.6122
27.52	3129.95	3125.3	-748.64	5.18668
27.54	3109.97	3125.1	-756.55	6.26704
27.56	3102.47	3124.88	-759.46	8.1044
27.58	3114.97	3124.68	-754.38	11.2441
27.6	3094.97	3124.43	-762.27	16.5072
27.62	3112.47	3124.18	-755.18	24.657
27.64	3134.95	3123.97	-746.11	35.3977
27.66	3109.97	3124.62	-756.36	44.8168
27.68	3119.95	3124.5	-752.31	44.542
27.7	3087.47	3124.35	-765.25	34.6467
27.72	3124.95	3124.57	-750.34	23.9087
27.74	3132.45	3124.47	-747.31	16.3363
27.76	3099.97	3124.38	-760.26	11.9436
27.78	3137.45	3124.25	-745.22	9.83528
27.8	3134.95	3124.15	-746.18	9.04052
27.82	3107.47	3124.15	-757.17	8.53148
27.84	3127.45	3124.05	-749.14	7.70228
27.86	3179.93	3124.05	-728.16	6.96212
27.88	3127.45	3124	-749.12	6.60852
27.9	3129.95	3123.82	-748.05	6.26188
27.92	3119.95	3123.75	-752.01	5.44296
27.94	3137.45	3123.6	-744.96	4.35976
27.96	3127.45	3123.43	-748.89	3.47625
27.98	3172.43	3123.2	-730.81	2.92484
28	3164.93	3122.93	-733.7	2.68215
28.02	3144.95	3122.7	-741.61	2.72339
28.04	3137.45	3122.47	-744.51	3.04088
28.06	3142.45	3122.2	-742.4	3.5736
28.08	3164.93	3121.9	-733.29	3.97333
28.1	3139.95	3121.6	-743.17	3.75983
28.12	3102.47	3121.32	-758.04	3.10316
28.14	3109.97	3121	-754.91	2.46574
28.16	3089.97	3120.7	-762.79	2.03953
28.18	3119.95	3119.35	-750.25	1.83141
28.2	3129.95	3119.12	-746.17	1.80162
28.22	3102.47	3118.88	-757.06	1.89342
28.24	3112.47	3118.7	-752.99	1.98546
28.26	3122.45	3117.95	-748.69	1.92459
28.28	3129.95	3117.72	-745.61	1.74439
28.3	3114.97	3117.3	-751.43	1.59397
28.32	3107.47	3116.85	-754.26	1.53035
28.34	3094.97	3116.45	-759.09	1.55102
28.36	3092.47	3116	-759.91	1.62798
28.38	3102.47	3115.62	-755.77	1.74254
28.4	3089.97	3115.22	-760.6	1.88798
28.42	3089.97	3114.7	-760.39	2.12723
28.44	3114.97	3114.25	-750.22	2.55318
28.46	3124.95	3113.88	-746.06	3.19798
28.48	3127.45	3113.4	-744.87	4.0674
28.5	3134.95	3112.97	-741.71	5.09568
28.52	3087.47	3112.55	-760.53	6.4146
28.54	3109.97	3112.1	-751.36	8.17476
28.56	3122.45	3111.7	-746.19	9.49176
28.58	3124.95	3111.28	-745.03	9.19948
28.6	3117.45	3110.88	-747.87	7.85576
28.62	3087.47	3110.45	-759.68	6.69704
28.64	3119.95	3110	-746.52	6.27224
28.66	3117.45	3109.55	-747.34	6.56392
28.68	3132.45	3109.12	-741.17	7.28232
28.7	3087.47	3109.6	-759.34	8.11376
28.72	3134.95	3109.07	-740.15	9.23412
28.74	3129.95	3108.57	-741.95	11.0068
28.76	3117.45	3108.05	-746.74	13.4366
28.78	3084.97	3108.03	-759.71	16.6078
28.8	3114.97	3107.47	-747.51	21.5372
28.82	3139.95	3106.95	-737.3	29.0338
28.84	3152.45	3106.47	-732.11	37.2328
28.86	3129.95	3105.93	-740.89	39.5721
28.88	3117.45	3105.45	-745.69	33.1087
28.9	3122.45	3104.88	-743.47	24.5157
28.92	3099.97	3104.4	-752.27	18.1904
28.94	3114.97	3103.9	-746.07	13.9235
28.96	3099.97	3103.43	-751.88	10.6843
28.98	3112.47	3102.9	-746.68	8.46564
29	3102.47	3102.43	-750.48	7.35612
29.02	3089.97	3101.9	-755.27	7.23128
29.04	3094.97	3101.43	-753.08	7.80576
29.06	3079.97	3100.95	-758.88	8.39888
29.08	3094.97	3100.47	-752.7	8.3342
29.1	3094.97	3100	-752.51	7.74368
29.12	3114.97	3099.53	-744.33	7.22812
29.14	3060	3099.25	-766.2	6.86164
29.16	3112.47	3099.18	-745.18	6.11224
29.18	3124.95	3098.97	-740.11	4.91464
29.2	3087.47	3098.8	-755.03	3.709
29.22	3067.5	3098.4	-762.86	2.81284
29.24	3099.97	3098.15	-749.77	2.23039
29.26	3092.47	3097.95	-752.69	1.87489
29.28	3124.95	3097.8	-739.63	1.66581
29.3	3104.97	3097.43	-747.49	1.56468
29.32	3099.97	3097.25	-749.41	1.55522
29.34	3109.97	3097.05	-745.34	1.65363
29.36	3117.45	3096.88	-742.26	1.89996
29.38	3077.5	3096.62	-758.15	2.3429
29.4	3099.97	3096.43	-749.08	2.97932
29.42	3097.47	3096.12	-749.96	3.58098
29.44	3124.95	3095.9	-738.88	3.8109
29.46	3104.97	3095.72	-746.81	3.75804
29.48	3117.45	3095.5	-741.71	3.5263
29.5	3092.47	3095.3	-751.63	2.98105
29.52	3094.97	3095.07	-750.54	2.33589
29.54	3104.97	3094.9	-746.47	1.83262
29.56	3075	3094.7	-758.38	1.51084
29.58	3119.95	3094.5	-740.31	1.3367
29.6	3114.97	3094.3	-742.23	1.26196
29.62	3087.47	3094.1	-753.15	1.2563
29.64	3065	3093.93	-762.07	1.30506
29.66	3072.5	3093.75	-759.01	1.40672
29.68	3094.97	3093.53	-749.92	1.57045
29.7	3087.47	3093.32	-752.84	1.81822
29.72	3092.47	3093.18	-750.77	2.19674
29.74	3112.47	3092.97	-742.71	2.79801
29.76	3084.97	3092.78	-753.62	3.79595
29.78	3094.97	3092.6	-749.55	5.46136
29.8	3114.97	3092.45	-741.49	8.10452
29.82	3087.47	3092.25	-752.41	11.7791
29.84	3094.97	3092.18	-749.38	15.3301
29.86	3109.97	3092.22	-743.4	16.1444
29.88	3102.47	3092.43	-746.49	14.1095
29.9	3072.5	3092.45	-758.49	11.5721
29.92	3082.47	3092.5	-754.51	9.80092
29.94	3102.47	3092.53	-746.53	8.95428
29.96	3094.97	3092.68	-749.58	8.09352
29.98	3094.97	3092.65	-749.56	6.59412
30	3089.97	3093	-751.71	5.1596
