# Supplementary material for: Electrochromic two-dimensional covalent organic framework with a reversible dark-to-transparent switch
Source: Nat Commun. 2020 Nov 2;11:5534. doi: 10.1038/s41467-020-19315-6 (PMC7608553; doi:10.1038/s41467-020-19315-6)
Supplement: Supplementary file 2 — Source Data [file 41467_2020_19315_MOESM2_ESM.zip › Source Data/Figure 2e.xlsx]

## Sheet: Figure 2e
SectionWaveX	SectionWaveY
-3.67091e-15	-2.07046e-08
6.691e-08	-5.63167e-09
1.33595e-07	1.50575e-08
2.01268e-07	1.10499e-08
2.70147e-07	-2.3101e-08
3.3785e-07	-2.78753e-08
4.05186e-07	-2.34298e-08
4.72577e-07	-2.04098e-08
5.40133e-07	-2.1497e-08
6.07162e-07	-9.39169e-09
6.74734e-07	-1.0861e-08
7.42526e-07	-1.78702e-08
8.10185e-07	-2.15372e-08
8.77669e-07	-2.08067e-08
9.45166e-07	-2.04065e-08
1.01266e-06	-1.99508e-08
1.0798e-06	-1.07111e-08
1.14677e-06	3.00855e-09
1.21439e-06	2.57765e-10
1.28209e-06	-4.40042e-09
1.34988e-06	-1.14092e-08
1.41776e-06	-2.0534e-08
1.48544e-06	-2.47848e-08
1.55295e-06	-2.47496e-08
1.62032e-06	-2.10916e-08
1.68775e-06	-1.89576e-08
1.75488e-06	-9.60699e-09
1.82263e-06	-1.54518e-08
1.89049e-06	-2.41043e-08
1.95801e-06	-2.46364e-08
2.02542e-06	-2.19463e-08
2.09268e-06	-1.56308e-08
2.15972e-06	-3.86799e-09
2.22784e-06	-1.88811e-08
2.29548e-06	-2.21577e-08
2.36299e-06	-2.21542e-08
2.43055e-06	-2.33705e-08
2.49806e-06	-2.31496e-08
2.56553e-06	-2.2109e-08
2.63306e-06	-2.24364e-08
2.70056e-06	-2.21908e-08
2.76802e-06	-2.08259e-08
2.83554e-06	-2.11857e-08
2.90306e-06	-2.12535e-08
2.97064e-06	-2.29041e-08
3.03816e-06	-2.32054e-08
3.10565e-06	-2.24594e-08
3.17318e-06	-2.30663e-08
3.24084e-06	-2.67527e-08
3.30839e-06	-2.76268e-08
3.3758e-06	-2.51169e-08
3.4434e-06	-2.72668e-08
3.51082e-06	-2.49635e-08
3.57835e-06	-2.52386e-08
3.64588e-06	-2.56422e-08
3.7134e-06	-2.57711e-08
3.78092e-06	-2.61698e-08
3.84856e-06	-2.93935e-08
3.91604e-06	-2.85504e-08
3.98347e-06	-2.63068e-08
4.05061e-06	-1.69549e-08
4.11812e-06	-1.70453e-08
4.18581e-06	-2.15191e-08
4.25296e-06	-1.22675e-08
4.31982e-06	3.9914e-09
4.38668e-06	2.01993e-08
4.45342e-06	3.94865e-08
4.51986e-06	6.63324e-08
4.58618e-06	9.61275e-08
4.65244e-06	1.27672e-07
4.71862e-06	1.60773e-07
4.78497e-06	1.89875e-07
4.85168e-06	2.10023e-07
4.91832e-06	2.31694e-07
4.98501e-06	2.5246e-07
5.05134e-06	2.81892e-07
5.11766e-06	3.1178e-07
5.18477e-06	3.21798e-07
5.25347e-06	2.92001e-07
5.32234e-06	2.58154e-07
5.38923e-06	2.73903e-07
5.4554e-06	3.07334e-07
5.52153e-06	3.41996e-07
5.58757e-06	3.78835e-07
5.65361e-06	4.15473e-07
5.72021e-06	4.38499e-07
5.78722e-06	4.50937e-07
5.85453e-06	4.56085e-07
5.92212e-06	4.54032e-07
5.9891e-06	4.67388e-07
6.05582e-06	4.87089e-07
6.12299e-06	4.95759e-07
6.19058e-06	4.93915e-07
6.25805e-06	4.94994e-07
6.32557e-06	4.94797e-07
6.39306e-06	4.95148e-07
6.46057e-06	4.95415e-07
6.52807e-06	4.95645e-07
6.59557e-06	4.95821e-07
6.66306e-06	4.96506e-07
6.73054e-06	4.97266e-07
6.79807e-06	4.96927e-07
6.86556e-06	4.97382e-07
6.93306e-06	4.97725e-07
7.00054e-06	4.98472e-07
7.06804e-06	4.9902e-07
7.13552e-06	4.99576e-07
7.20302e-06	5.00079e-07
7.27051e-06	5.00634e-07
7.33798e-06	5.01509e-07
7.40547e-06	5.02139e-07
7.47296e-06	5.02853e-07
7.54042e-06	5.04095e-07
7.60789e-06	5.05332e-07
7.67532e-06	5.07352e-07
7.74271e-06	5.10399e-07
7.81008e-06	5.1384e-07
7.87756e-06	5.14727e-07
7.94504e-06	5.15372e-07
8.01253e-06	5.15818e-07
8.08003e-06	5.16258e-07
8.14753e-06	5.16714e-07
8.21505e-06	5.16678e-07
8.28257e-06	5.16347e-07
8.35009e-06	5.16196e-07
8.4176e-06	5.16197e-07
8.48512e-06	5.16001e-07
8.55264e-06	5.15981e-07
8.62014e-06	5.16036e-07
8.68767e-06	5.15912e-07
8.75518e-06	5.15856e-07
8.82272e-06	5.15151e-07
8.89025e-06	5.14832e-07
8.95781e-06	5.13638e-07
9.02534e-06	5.13269e-07
9.09288e-06	5.12259e-07
9.16045e-06	5.11005e-07
9.22802e-06	5.09728e-07
9.29559e-06	5.08125e-07
9.3632e-06	5.05713e-07
9.43086e-06	5.021e-07
9.49853e-06	4.98245e-07
9.56613e-06	4.96101e-07
9.63377e-06	4.92674e-07
9.70142e-06	4.89433e-07
9.76907e-06	4.86077e-07
9.83672e-06	4.82649e-07
9.90436e-06	4.79454e-07
9.972e-06	4.76251e-07
1.00396e-05	4.73533e-07
1.01073e-05	4.70513e-07
1.01749e-05	4.67692e-07
1.02425e-05	4.65174e-07
1.03101e-05	4.62601e-07
1.03777e-05	4.60574e-07
1.04453e-05	4.58942e-07
1.05129e-05	4.57578e-07
1.05804e-05	4.56931e-07
1.06479e-05	4.56803e-07
1.07154e-05	4.57193e-07
1.07829e-05	4.57265e-07
1.08505e-05	4.55003e-07
1.0918e-05	4.54499e-07
1.09855e-05	4.55554e-07
1.1053e-05	4.55164e-07
1.11206e-05	4.53759e-07
1.11881e-05	4.53702e-07
1.12556e-05	4.54237e-07
1.13231e-05	4.56233e-07
1.13905e-05	4.56968e-07
1.1458e-05	4.57601e-07
1.15254e-05	4.60255e-07
1.15927e-05	4.65619e-07
1.16602e-05	4.65935e-07
1.17278e-05	4.65615e-07
1.17952e-05	4.67488e-07
1.18626e-05	4.6973e-07
1.193e-05	4.72284e-07
1.19975e-05	4.7459e-07
1.20649e-05	4.77417e-07
1.21323e-05	4.80206e-07
1.21996e-05	4.8317e-07
1.22671e-05	4.85857e-07
1.23345e-05	4.88514e-07
1.24018e-05	4.91655e-07
1.24692e-05	4.94592e-07
1.25366e-05	4.97843e-07
1.2604e-05	5.00935e-07
1.26714e-05	5.04213e-07
1.27388e-05	5.07235e-07
1.28062e-05	5.09316e-07
1.28735e-05	5.13969e-07
1.29409e-05	5.18931e-07
1.30083e-05	5.22087e-07
1.30757e-05	5.23431e-07
1.31432e-05	5.24819e-07
1.32106e-05	5.26471e-07
1.3278e-05	5.28475e-07
1.33455e-05	5.30469e-07
1.34129e-05	5.31928e-07
1.34804e-05	5.33365e-07
1.35479e-05	5.34435e-07
1.36153e-05	5.356e-07
1.36828e-05	5.36465e-07
1.37503e-05	5.37406e-07
1.38178e-05	5.38295e-07
1.38852e-05	5.38981e-07
1.39527e-05	5.39767e-07
1.40202e-05	5.40463e-07
1.40877e-05	5.41277e-07
1.41552e-05	5.41864e-07
1.42227e-05	5.42746e-07
1.42901e-05	5.43446e-07
1.43576e-05	5.44369e-07
1.44251e-05	5.44941e-07
1.44926e-05	5.4592e-07
1.45601e-05	5.46634e-07
1.46276e-05	5.47235e-07
1.4695e-05	5.47915e-07
1.47625e-05	5.4882e-07
1.483e-05	5.49463e-07
1.48975e-05	5.50568e-07
1.49649e-05	5.51386e-07
1.50324e-05	5.5225e-07
1.50999e-05	5.52369e-07
1.51675e-05	5.52132e-07
1.5235e-05	5.52508e-07
1.53025e-05	5.52826e-07
1.537e-05	5.53378e-07
1.54375e-05	5.53459e-07
1.5505e-05	5.5356e-07
1.55725e-05	5.53715e-07
1.564e-05	5.54217e-07
1.57075e-05	5.54592e-07
1.5775e-05	5.54617e-07
1.58425e-05	5.5549e-07
1.591e-05	5.55922e-07
1.59775e-05	5.56174e-07
1.6045e-05	5.56373e-07
1.61125e-05	5.57138e-07
1.618e-05	5.57929e-07
1.62475e-05	5.58415e-07
1.6315e-05	5.58826e-07
1.63825e-05	5.59281e-07
1.645e-05	5.59431e-07
1.65175e-05	5.59533e-07
1.6585e-05	5.59508e-07
1.66525e-05	5.5937e-07
1.67201e-05	5.58291e-07
1.67877e-05	5.55748e-07
1.68553e-05	5.52785e-07
1.69229e-05	5.50074e-07
1.69905e-05	5.47767e-07
1.70581e-05	5.45624e-07
1.71257e-05	5.43778e-07
1.71933e-05	5.42405e-07
