# Supplementary material for: Electrochromic two-dimensional covalent organic framework with a reversible dark-to-transparent switch
Source: Nat Commun. 2020 Nov 2;11:5534. doi: 10.1038/s41467-020-19315-6 (PMC7608553; doi:10.1038/s41467-020-19315-6)
Supplement: Supplementary file 2 — Source Data [file 41467_2020_19315_MOESM2_ESM.zip › Source Data/Figure 2f.xlsx]

## Sheet: Sheet1
Adsorption			Desorption
P/P0	Va (cm3 g-1, STP)		P/P0	Va (cm3 g-1, STP)
0.00641	124.625		0.979	572
0.00641	151.175		0.934	511
0.00855	180.696		0.897	494
0.0107	206.255		0.853	486
0.0107	224.045		0.799	479
0.0128	249.646		0.748	476
0.0192	263.515		0.699	473
0.0235	281.744		0.647	471
0.0299	300.368		0.596	469
0.0363	320.181		0.547	468
0.0427	343.363		0.5	466
0.0513	360.402		0.449	461
0.0662	381		0.397	459
0.0748	403		0.348	459
0.0812	416		0.299	456
0.107	426		0.274	456
0.135	433		0.248	455
0.162	436		0.222	453
0.186	439		0.199	451
0.212	443		0.175	448
0.235	444		0.15	445
0.261	446		0.124	441
0.286	446		0.103	436
0.312	448		0.0812	425
0.361	449		0.0727	408
0.41	449		0.0598	388
0.459	451		0.0513	367
0.509	452		0.0427	349
0.558	452		0.0363	335
0.609	452		0.0342	320
0.658	454		0.0278	309
0.707	456		0.0214	296
0.756	457		0.015	286.414
0.806	461		0.0128	275.559
0.855	466		0.0107	263.416
0.902	474		0.00855	245.754
0.951	497		0.00641	245.485
0.974	534		0.00641	226.267
0.989	598		0.00641	194.367
0.991	625		0.00641	168.61
--	--		0.00427	136.315
--	--
--	--
--	--
--	--
--	--
--	--
--	--
--	--
--	--
--	--
--	--
--	--
--	--
--	--
--	--
--	--
--	--
--	--
--	--
--	--
--	--
--	--
--	--
--	--
--	--
--	--
--	--
--	--
--	--
--	--
--	--
--	--
--	--
--	--
--	--
--	--
--	--
--	--
--	--
--	--
