# Supplementary material for: Electrochromic two-dimensional covalent organic framework with a reversible dark-to-transparent switch
Source: Nat Commun. 2020 Nov 2;11:5534. doi: 10.1038/s41467-020-19315-6 (PMC7608553; doi:10.1038/s41467-020-19315-6)
Supplement: Supplementary file 2 — Source Data [file 41467_2020_19315_MOESM2_ESM.zip › Source Data/Figure 2g.xlsx]

## Sheet: Sheet1
	Bulk Powder		Thin film before EC		Thin film after EC
2 Theta		2 Theta		2 Theta
2.5	1.99799	2.5	1.31076	2.5	1
2.52	2	2.51972	1.28168	2.51972	0.98911
2.54	1.94128	2.53943	1.27503	2.53943	0.96211
2.56	1.87517	2.55915	1.25952	2.55915	0.93118
2.58	1.83456	2.57887	1.22971	2.57887	0.91115
2.6	1.8302	2.59858	1.21548	2.59858	0.88066
2.62	1.80034	2.6183	1.19132	2.6183	0.85322
2.64	1.76107	2.63802	1.15852	2.63802	0.82447
2.66	1.76208	2.65773	1.13216	2.65773	0.80008
2.68	1.75067	2.67745	1.09765	2.67745	0.77133
2.7	1.69832	2.69717	1.07151	2.69717	0.74781
2.72	1.65436	2.71688	1.08825	2.71688	0.74955
2.74	1.64832	2.7366	1.0564	2.7366	0.72342
2.76	1.63054	2.75632	1.03893	2.75632	0.69336
2.78	1.59329	2.77603	1.01589	2.77603	0.65634
2.8	1.58121	2.79575	0.98674	2.79575	0.62846
2.82	1.56074	2.81547	0.96814	2.81547	0.59667
2.84	1.53456	2.83518	0.96259	2.83518	0.57053
2.86	1.51007	2.8549	0.94149	2.8549	0.5505
2.88	1.49396	2.87462	0.91928	2.87462	0.53003
2.9	1.46846	2.89433	0.90373	2.89433	0.5052
2.92	1.45537	2.91405	0.87958	2.91405	0.48821
2.94	1.42752	2.93377	0.88152	2.93377	0.46992
2.96	1.42752	2.95348	0.85404	2.95348	0.46208
2.98	1.40772	2.9732	0.84016	2.9732	0.43507
3	1.39161	2.99292	0.83766	2.99292	0.42114
3.02	1.36879	3.01263	0.81434	3.01263	0.40371
3.04	1.37114	3.03235	0.80406	3.03235	0.40023
3.06	1.35872	3.05207	0.79102	3.05207	0.38498
3.08	1.3396	3.07178	0.77242	3.07178	0.3876
3.1	1.3349	3.0915	0.76298	3.0915	0.37671
3.12	1.32416	3.11122	0.74521	3.11122	0.35929
3.14	1.30335	3.13093	0.75659	3.13093	0.35667
3.16	1.29463	3.15065	0.74021	3.15065	0.3589
3.18	1.28389	3.17037	0.72328	3.17037	0.34021
3.2	1.27215	3.19008	0.70495	3.19008	0.32906
3.22	1.27819	3.2098	0.71439	3.2098	0.31737
3.24	1.26342	3.22952	0.70107	3.22952	0.30934
3.26	1.2604	3.24923	0.69163	3.24923	0.29513
3.28	1.25436	3.26895	0.71273	3.26895	0.29039
3.3	1.24665	3.28867	0.68413	3.28867	0.28003
3.32	1.2547	3.30838	0.66581	3.30838	0.28176
3.34	1.22685	3.3281	0.66525	3.3281	0.27304
3.36	1.23389	3.34782	0.65554	3.34782	0.2652
3.38	1.2349	3.36753	0.65082	3.36753	0.27087
3.4	1.2151	3.38725	0.64166	3.38725	0.26564
3.42	1.21846	3.40697	0.63305	3.40697	0.26477
3.44	1.20201	3.42668	0.61667	3.42668	0.25954
3.46	1.22047	3.4464	0.61334	3.4464	0.25562
3.48	1.22886	3.46612	0.60806	3.46612	0.25257
3.5	1.20839	3.48583	0.61195	3.48583	0.26128
3.52	1.20906	3.50555	0.60057	3.50555	0.25911
3.54	1.20638	3.52527	0.60473	3.52527	0.25736
3.56	1.21778	3.54499	0.59862	3.54499	0.26459
3.58	1.21342	3.5647	0.60806	3.5647	0.27447
3.6	1.20839	3.58442	0.60279	3.58442	0.27157
3.62	1.20906	3.60414	0.61167	3.60414	0.28128
3.64	1.20403	3.62385	0.61584	3.62385	0.28599
3.66	1.22315	3.64357	0.63027	3.64357	0.30516
3.68	1.20235	3.66329	0.64943	3.66329	0.32288
3.7	1.22349	3.683	0.68112	3.683	0.35008
3.72	1.2198	3.70272	0.70524	3.70272	0.36236
3.74	1.22886	3.72244	0.74997	3.72244	0.38663
3.76	1.22148	3.74215	0.77348	3.74215	0.3986
3.78	1.2443	3.76187	0.85544	3.76187	0.44454
3.8	1.24732	3.78159	0.93284	3.78159	0.48785
3.82	1.26644	3.8013	1.00378	3.8013	0.52743
3.84	1.25671	3.82102	1.06553	3.82102	0.5617
3.86	1.28401	3.84074	1.09385	3.84074	0.57656
3.88	1.32321	3.86045	1.14711	3.86045	0.60593
3.9	1.40186	3.88017	1.21845	3.88017	0.64583
3.92	1.44333	3.89989	1.29177	3.89989	0.68689
3.94	1.58898	3.9196	1.3674	3.9196	0.72931
3.96	1.67158	3.93932	1.39049	3.93932	0.74124
3.98	1.72652	3.95904	1.39088	3.95904	0.74
4	1.73873	3.97875	1.4	3.97875	0.74385
4.02	1.81062	3.99847	1.38737	3.99847	0.73508
4.04	1.80474	4.01819	1.37916	4.01819	0.7289
4.06	1.69363	4.0379	1.3862	4.0379	0.7316
4.08	1.60976	4.05762	1.34214	4.05762	0.70463
4.1	1.57207	4.07734	1.2889	4.07734	0.67236
4.12	1.39478	4.09705	1.2417	4.09705	0.6436
4.14	1.34524	4.11677	1.17329	4.11677	0.60254
4.16	1.33126	4.13649	1.09597	4.13649	0.55633
4.18	1.26044	4.1562	1.04243	4.1562	0.52395
4.2	1.23088	4.17592	0.99737	4.17592	0.49651
4.22	1.21007	4.19564	0.93961	4.19564	0.46171
4.24	1.19027	4.21535	0.89613	4.21535	0.43522
4.26	1.18087	4.23507	0.85243	4.23507	0.40862
4.28	1.17248	4.25479	0.80137	4.25479	0.37776
4.3	1.17114	4.2745	0.77364	4.2745	0.36047
4.32	1.15335	4.29422	0.73068	4.29422	0.33435
4.34	1.15537	4.31394	0.71675	4.31394	0.3251
4.36	1.14262	4.33365	0.69419	4.33365	0.31086
4.38	1.15369	4.35337	0.67214	4.35337	0.29694
4.4	1.13188	4.37309	0.6307	4.37309	0.27176
4.42	1.12416	4.3928	0.6067	4.3928	0.25673
4.44	1.12315	4.41252	0.57715	4.41252	0.2385
4.46	1.12483	4.43224	0.57537	4.43224	0.23641
4.48	1.11946	4.45195	0.58272	4.45195	0.23963
4.5	1.11443	4.47167	0.57219	4.47167	0.23249
4.52	1.12081	4.49139	0.56065	4.49139	0.22477
4.54	1.10772	4.5111	0.54963	4.5111	0.21737
4.56	1.11007	4.53082	0.54936	4.53082	0.21622
4.58	1.10671	4.55054	0.54797	4.55054	0.21445
4.6	1.11376	4.57025	0.57345	4.57025	0.21693
4.62	1.11175	4.58997	0.58904	4.58997	0.19593
4.64	1.1151	4.60969	0.60593	4.60969	0.2023
4.66	1.11141	4.6294	0.58451	4.6294	0.19588
4.68	1.10705	4.64912	0.55345	4.64912	0.21298
4.7	1.09094	4.66884	0.53456	4.66884	0.20111
4.72	1.09362	4.68855	0.52068	4.68855	0.19217
4.74	1.10101	4.70827	0.52759	4.70827	0.19532
4.76	1.0906	4.72799	0.53506	4.72799	0.19881
4.78	1.0953	4.7477	0.53558	4.7477	0.19827
4.8	1.08691	4.76742	0.533	4.76742	0.19594
4.82	1.09497	4.78714	0.53583	4.78714	0.19677
4.84	1.08893	4.80685	0.5362	4.80685	0.19618
4.86	1.0849	4.82657	0.54442	4.82657	0.20016
4.88	1.09027	4.84629	0.53624	4.84629	0.19463
4.9	1.08557	4.866	0.53374	4.866	0.19241
4.92	1.08188	4.88572	0.54118	4.88572	0.19597
4.94	1.08121	4.90544	0.53692	4.90544	0.19048
4.96	1.08758	4.92515	0.54831	4.92515	0.18838
4.98	1.08054	4.94487	0.55968	4.94487	0.18741
5	1.08524	4.96459	0.57447	4.96459	0.18847
5.02	1.08356	4.9843	0.56887	4.9843	0.18908
5.04	1.08524	5.00402	0.5733	5.00402	0.18636
5.06	1.07483	5.02374	0.5702	5.02374	0.19416
5.08	1.07987	5.04345	0.55695	5.04345	0.196
5.1	1.07685	5.06317	0.55391	5.06317	0.19702
5.12	1.06846	5.08289	0.55193	5.08289	0.19522
5.14	1.07584	5.1026	0.55456	5.1026	0.1961
5.16	1.06846	5.12232	0.55989	5.12232	0.19513
5.18	1.07651	5.14204	0.56376	5.14204	0.19109
5.2	1.06644	5.16175	0.5505	5.16175	0.18163
5.22	1.06611	5.18147	0.56425	5.18147	0.17532
5.24	1.06745	5.20119	0.57601	5.20119	0.17129
5.26	1.07718	5.2209	0.59854	5.2209	0.16673
5.28	1.07315	5.24062	0.59825	5.24062	0.17734
5.3	1.06812	5.26034	0.58818	5.26034	0.16866
5.32	1.06409	5.28005	0.56781	5.28005	0.17672
5.34	1.06678	5.29977	0.55698	5.29977	0.18242
5.36	1.06342	5.31949	0.54894	5.31949	0.18286
5.38	1.06007	5.3392	0.55111	5.3392	0.18702
5.4	1.06074	5.35892	0.53726	5.35892	0.17843
5.42	1.06502	5.37864	0.53715	5.37864	0.17784
5.44	1.05687	5.39835	0.53648	5.39835	0.17693
5.46	1.05512	5.41807	0.52014	5.41807	0.16692
5.48	1.06424	5.43779	0.52706	5.43779	0.17042
5.5	1.07239	5.45751	0.54347	5.45751	0.17945
5.52	1.06987	5.47722	0.55037	5.47722	0.18296
5.54	1.05628	5.49694	0.55708	5.49694	0.18636
5.56	1.06802	5.51666	0.551	5.51666	0.18234
5.58	1.0603	5.53637	0.5318	5.53637	0.17071
5.6	1.07307	5.55609	0.53204	5.55609	0.17037
5.62	1.06502	5.57581	0.52422	5.57581	0.16536
5.64	1.08267	5.59552	0.52554	5.59552	0.16566
5.66	1.07365	5.61524	0.52757	5.61524	0.16638
5.68	1.07924	5.63496	0.51764	5.63496	0.16015
5.7	1.09038	5.65467	0.51739	5.65467	0.16069
5.72	1.10236	5.67439	0.49559	5.67439	0.15552
5.74	1.12138	5.69411	0.47387	5.69411	0.17322
5.76	1.14487	5.71382	0.4784	5.71382	0.16516
5.78	1.17205	5.73354	0.48736	5.73354	0.15517
5.8	1.1905	5.75326	0.4973	5.75326	0.1514
5.82	1.1848	5.77297	0.51584	5.77297	0.15604
5.84	1.16221	5.79269	0.50568	5.79269	0.14971
5.86	1.14732	5.81241	0.51081	5.81241	0.15227
5.88	1.15292	5.83212	0.51485	5.83212	0.1542
5.9	1.13447	5.85184	0.50385	5.85184	0.1474
5.92	1.11719	5.87156	0.49394	5.87156	0.14123
5.94	1.10434	5.89127	0.49597	5.89127	0.142
5.96	1.10061	5.91099	0.4989	5.91099	0.1433
5.98	1.09243	5.93071	0.52075	5.93071	0.15559
6	1.08566	5.95042	0.51951	5.95042	0.15446
6.02	1.08005	5.97014	0.51709	5.97014	0.15266
6.04	1.07702	5.98986	0.51204	5.98986	0.14933
6.06	1.07095	6.00957	0.49848	6.00957	0.14106
6.08	1.06851	6.02929	0.48772	6.02929	0.13441
6.1	1.0753	6.04901	0.48493	6.04901	0.1324
6.12	1.06308	6.06872	0.48123	6.06872	0.12986
6.14	1.07142	6.08844	0.48984	6.08844	0.13447
6.16	1.05348	6.10816	0.49229	6.10816	0.1355
6.18	1.07035	6.12787	0.47845	6.12787	0.12707
6.2	1.06221	6.14759	0.4809	6.14759	0.1281
6.22	1.04911	6.16731	0.47312	6.16731	0.1232
6.24	1.0624	6.18702	0.46887	6.18702	0.12034
6.26	1.05222	6.20674	0.47168	6.20674	0.12158
6.28	1.04161	6.22646	0.47422	6.22646	0.12267
6.3	1.05609	6.24617	0.46998	6.24617	0.11981
6.32	1.05289	6.26589	0.48411	6.26589	0.12763
6.34	1.03893	6.28561	0.47977	6.28561	0.12472
6.36	1.04765	6.30532	0.49435	6.30532	0.1328
6.38	1.04497	6.32504	0.50133	6.32504	0.13647
6.4	1.05403	6.34476	0.50858	6.34476	0.13344
6.42	1.03993	6.36447	0.48206	6.36447	0.1245
6.44	1.04228	6.38419	0.47238	6.38419	0.11848
6.46	1.03456	6.40391	0.45808	6.40391	0.10979
6.48	1.04564	6.42362	0.47566	6.42362	0.11961
6.5	1.0406	6.44334	0.46933	6.44334	0.11554
6.52	1.04396	6.46306	0.48156	6.46306	0.12226
6.54	1.03591	6.48277	0.47749	6.48277	0.1195
6.56	1.04866	6.50249	0.48936	6.50249	0.12601
6.58	1.04329	6.52221	0.49317	6.52221	0.12783
6.6	1.04564	6.54192	0.50287	6.54192	0.13307
6.62	1.04295	6.56164	0.49129	6.56164	0.12596
6.64	1.04429	6.58136	0.48668	6.58136	0.12289
6.66	1.04094	6.60107	0.48162	6.60107	0.11956
6.68	1.0396	6.62079	0.4799	6.62079	0.11817
6.7	1.04295	6.64051	0.47982	6.64051	0.11774
6.72	1.0406	6.66022	0.47956	6.66022	0.11719
6.74	1.04161	6.67994	0.48183	6.67994	0.11812
6.76	1.03893	6.69966	0.48373	6.69966	0.11884
6.78	1.04295	6.71937	0.4765	6.71937	0.11425
6.8	1.04094	6.73909	0.47732	6.73909	0.11434
6.82	1.03456	6.75881	0.47515	6.75881	0.11269
6.84	1.04362	6.77852	0.47371	6.77852	0.11146
6.86	1.03792	6.79824	0.47417	6.79824	0.11134
6.88	1.04228	6.81796	0.49672	6.81796	0.12405
6.9	1.04128	6.83767	0.49217	6.83767	0.12102
6.92	1.04982	6.85739	0.48402	6.85739	0.1159
6.94	1.0453	6.87711	0.48531	6.87711	0.11626
6.96	1.04321	6.89682	0.48314	6.89682	0.11462
6.98	1.03808	6.91654	0.492	6.91654	0.11938
7	1.04309	6.93626	0.48699	6.93626	0.11608
7.02	1.04615	6.95597	0.476	6.95597	0.10931
7.04	1.04016	6.97569	0.49588	6.97569	0.12047
7.06	1.04511	6.99541	0.48741	6.99541	0.11517
7.08	1.04456	7.01512	0.49406	7.01512	0.11864
7.1	1.03808	7.03484	0.47865	7.03484	0.10931
7.12	1.04487	7.05456	0.49853	7.05456	0.12047
7.14	1.0371	7.07427	0.48061	7.07427	0.10968
7.16	1.04126	7.09399	0.50836	7.09399	0.12541
7.18	1.04505	7.11371	0.48193	7.11371	0.10968
7.2	1.04413	7.13342	0.49865	7.13342	0.11901
7.22	1.03539	7.15314	0.51286	7.15314	0.12688
7.24	1.0401	7.17286	0.50154	7.17286	0.11992
7.26	1.04462	7.19257	0.48613	7.19257	0.11059
7.28	1.03725	7.21229	0.47859	7.21229	0.10583
7.3	1.03758	7.23201	0.48183	7.23201	0.10734
7.32	1.04027	7.25172	0.48671	7.25172	0.10979
7.34	1.04295	7.27144	0.49675	7.27144	0.11524
7.36	1.03456	7.29116	0.4942	7.29116	0.11338
7.38	1.0406	7.31087	0.48097	7.31087	0.10532
7.4	1.0349	7.33059	0.46982	7.33059	0.09847
7.42	1.03288	7.35031	0.47633	7.35031	0.10187
7.44	1.03591	7.37002	0.47414	7.37002	0.10022
7.46	1.03926	7.38974	0.48037	7.38974	0.10346
7.48	1.03591	7.40946	0.48669	7.40946	0.10676
7.5	1.03624	7.42917	0.4921	7.42917	0.10953
7.52	1.03993	7.44889	0.49389	7.44889	0.1102
7.54	1.04094	7.46861	0.50383	7.46861	0.1156
7.56	1.03792	7.48833	0.50308	7.48833	0.11479
7.58	1.03993	7.50804	0.48794	7.50804	0.10562
7.6	1.03524	7.52776	0.49162	7.52776	0.10739
7.62	1.03456	7.54748	0.49712	7.54748	0.11022
7.64	1.04463	7.56719	0.49537	7.56719	0.10883
7.66	1.03624	7.58691	0.49679	7.58691	0.10929
7.68	1.03456	7.60663	0.48915	7.60663	0.10449
7.7	1.03557	7.62634	0.48097	7.62634	0.09937
7.72	1.03524	7.64606	0.48637	7.64606	0.10214
7.74	1.03792	7.66578	0.48788	7.66578	0.10265
7.76	1.03322	7.68549	0.47688	7.68549	0.0959
7.78	1.03322	7.70521	0.47205	7.70521	0.09273
7.8	1.02919	7.72493	0.46522	7.72493	0.0884
7.82	1.0349	7.74464	0.4745	7.74464	0.09343
7.84	1.03188	7.76436	0.46921	7.76436	0.08999
7.86	1.02848	7.78408	0.46681	7.78408	0.08824
7.88	1.02949	7.80379	0.46948	7.80379	0.08943
7.9	1.03251	7.82351	0.4717	7.82351	0.09036
7.92	1.03754	7.84323	0.47509	7.84323	0.09197
7.94	1.02983	7.86294	0.47956	7.86294	0.09422
7.96	1.03452	7.88266	0.47055	7.88266	0.08863
7.98	1.04023	7.90238	0.45556	7.90238	0.07956
8	1.03821	7.92209	0.46953	7.92209	0.08733
8.02	1.0503	7.94181	0.4673	7.94181	0.08568
8.04	1.05734	7.96153	0.46127	7.96153	0.08183
8.06	1.06942	7.98124	0.45695	7.98124	0.07897
8.08	1.09358	8.00096	0.45562	8.00096	0.07785
8.1	1.11875	8.02068	0.45248	8.02068	0.07568
8.12	1.11674	8.04039	0.46518	8.04039	0.08271
8.14	1.09862	8.06011	0.4652	8.06011	0.08237
8.16	1.06707	8.07983	0.46441	8.07983	0.08157
8.18	1.05634	8.09954	0.47094	8.09954	0.08502
8.2	1.03587	8.11926	0.47874	8.11926	0.08921
8.22	1.03385	8.13898	0.47631	8.13898	0.08746
8.24	1.03553	8.15869	0.4727	8.15869	0.08502
8.26	1.03016	8.17841	0.4709	8.17841	0.08364
8.28	1.03255	8.19813	0.46729	8.19813	0.0812
8.3	1.03087	8.21784	0.47056	8.21784	0.08276
8.32	1.02651	8.23756	0.47789	8.23756	0.08669
8.34	1.03121	8.25728	0.4616	8.25728	0.07689
8.36	1.02852	8.27699	0.45843	8.27699	0.07472
8.38	1.02181	8.29671	0.45544	8.29671	0.08306
8.4	1.02886	8.31643	0.45299	8.31643	0.08534
8.42	1.02618	8.33614	0.45823	8.33614	0.09314
8.44	1.02987	8.35586	0.4737	8.35586	0.08006
8.46	1.02886	8.37558	0.48247	8.37558	0.0821
8.48	1.03423	8.39529	0.49758	8.39529	0.08826
8.5	1.03389	8.41501	0.49195	8.41501	0.08162
8.52	1.03087	8.43473	0.47844	8.43473	0.08698
8.54	1.02248	8.45444	0.45153	8.45444	0.09614
8.56	1.02215	8.47416	0.43421	8.47416	0.0785
8.58	1.02013	8.49388	0.42876	8.49388	0.07314
8.6	1.02282	8.51359	0.43869	8.51359	0.07806
8.62	1.02349	8.53331	0.45052	8.53331	0.07474
8.64	1.02618	8.55303	0.4541	8.55303	0.06769
8.66	1.02618	8.57274	0.45515	8.57274	0.06799
8.68	1.02114	8.59246	0.45158	8.59246	0.06561
8.7	1.0255	8.61218	0.44466	8.61218	0.06128
8.72	1.02248	8.63189	0.45322	8.63189	0.06594
8.74	1.0245	8.65161	0.46069	8.65161	0.06997
8.76	1.02987	8.67133	0.46073	8.67133	0.06969
8.78	1.02416	8.69104	0.47978	8.69104	0.06487
8.8	1.02852	8.71076	0.48498	8.71076	0.05927
8.82	1.0349	8.73048	0.48266	8.73048	0.0675
8.84	1.0255	8.75019	0.48504	8.75019	0.06027
8.86	1.02618	8.76991	0.4685	8.76991	0.07271
8.88	1.02584	8.78963	0.46092	8.78963	0.06801
8.9	1.02248	8.80934	0.46013	8.80934	0.06726
8.92	1.02752	8.82906	0.452	8.82906	0.06225
8.94	1.02047	8.84878	0.46669	8.84878	0.07049
8.96	1.02517	8.86849	0.47394	8.86849	0.06143
8.98	1.03356	8.88821	0.46264	8.88821	0.06756
9	1.0198	8.90793	0.46147	8.90793	0.0666
9.02	1.01812	8.92764	0.44654	8.92764	0.05764
9.04	1.02416	8.94736	0.44256	8.94736	0.05504
9.06	1.02248	8.96708	0.4632	8.96708	0.06675
9.08	1.02752	8.98679	0.46718	8.98679	0.06515
9.1	1.03906	9.00651	0.47732	9.00651	0.06087
9.12	1.04745	9.02623	0.47749	9.02623	0.07422
9.14	1.05834	9.04594	0.47839	9.04594	0.07447
9.16	1.05614	9.06566	0.47973	9.06566	0.07498
9.18	1.06015	9.08538	0.46949	9.08538	0.06876
9.2	1.0481	9.10509	0.45634	9.10509	0.06085
9.22	1.04926	9.12481	0.46248	9.12481	0.06415
9.24	1.04876	9.14453	0.46517	9.14453	0.06544
9.26	1.04157	9.16424	0.47909	9.16424	0.07326
9.28	1.02819	9.18396	0.48322	9.18396	0.0754
9.3	1.02517	9.20368	0.47613	9.20368	0.07102
9.32	1.02315	9.22339	0.47175	9.22339	0.06821
9.34	1.02416	9.24311	0.46737	9.24311	0.06541
9.36	1.02517	9.26283	0.46616	9.26283	0.06445
9.38	1.02382	9.28254	0.48151	9.28254	0.07311
9.4	1.02517	9.30226	0.48807	9.30226	0.07667
9.42	1.03288	9.32198	0.48558	9.32198	0.07497
9.44	1.02282	9.34169	0.48146	9.34169	0.07232
9.46	1.02081	9.36141	0.45877	9.36141	0.05889
9.48	1.02114	9.38113	0.44369	9.38113	0.04988
9.5	1.01544	9.40085	0.44354	9.40085	0.04955
9.52	1.02382	9.42056	0.46032	9.42056	0.05905
9.54	1.02047	9.44028	0.46723	9.44028	0.06282
9.56	1.02987	9.46	0.47351	9.46	0.06622
9.58	1.01846	9.47971	0.46955	9.47971	0.06368
9.6	1.02215	9.49943	0.46396	9.49943	0.06019
9.62	1.02382	9.51915	0.45999	9.51915	0.05765
9.64	1.02047	9.53886	0.48111	9.53886	0.06968
9.66	1.02785	9.55858	0.48302	9.55858	0.07055
9.68	1.02752	9.5783	0.4814	9.5783	0.06938
9.7	1.02114	9.59801	0.47842	9.59801	0.06742
9.72	1.02248	9.61773	0.4682	9.61773	0.06125
9.74	1.02349	9.63745	0.48088	9.63745	0.06838
9.76	1.02651	9.65716	0.49256	9.65716	0.07494
9.78	1.03154	9.67688	0.49573	9.67688	0.07655
9.8	1.02382	9.6966	0.48038	9.6966	0.06741
9.82	1.02852	9.71631	0.46438	9.71631	0.05789
9.84	1.03423	9.73603	0.48934	9.73603	0.07217
9.86	1.03222	9.75575	0.46042	9.75575	0.05515
9.88	1.02168	9.77546	0.48664	9.77546	0.07015
9.9	1.03026	9.79518	0.47504	9.79518	0.0632
9.92	1.02326	9.8149	0.49117	9.8149	0.07235
9.94	1.03184	9.83461	0.48209	9.83461	0.06686
9.96	1.02991	9.85433	0.45946	9.85433	0.0535
9.98	1.01983	9.87405	0.48944	9.87405	0.0707
10	1.02682	9.89376	0.50524	9.89376	0.07967
10.02	1.02041	9.91348	0.47914	9.91348	0.0643
10.04	1.02875	9.9332	0.47793	9.9332	0.06338
10.06	1.02987	9.95291	0.46883	9.95291	0.05789
10.08	1.02785	9.97263	0.47171	9.97263	0.05936
10.1	1.02953	9.99235	0.49151	9.99235	0.07065
10.12	1.02416	10.0121	0.50043	10.0121	0.07563
10.14	1.0245	10.0318	0.49785	10.0318	0.07393
10.16	1.02852	10.0515	0.49328	10.0515	0.07107
10.18	1.02349	10.0712	0.49178	10.0712	0.07
10.2	1.02315	10.0909	0.48322	10.0909	0.06483
10.22	1.02215	10.1106	0.48733	10.1106	0.06702
10.24	1.02349	10.1304	0.48547	10.1304	0.06574
10.26	1.02852	10.1501	0.48704	10.1501	0.06646
10.28	1.01712	10.1698	0.48743	10.1698	0.0665
10.3	1.0255	10.1895	0.48248	10.1895	0.06343
10.32	1.02215	10.2092	0.47509	10.2092	0.05894
10.34	1.02047	10.2289	0.47747	10.2289	0.06014
10.36	1.01913	10.2487	0.45802	10.2487	0.04865
10.38	1.01778	10.2684	0.45605	10.2684	0.04732
10.4	1.01611	10.2881	0.46757	10.2881	0.05383
10.42	1.02315	10.3078	0.47582	10.3078	0.05844
10.44	1.02517	10.3275	0.47692	10.3275	0.05889
10.46	1.01846	10.3473	0.48119	10.3473	0.06119
10.48	1.01879	10.367	0.47631	10.367	0.05818
10.5	1.02483	10.3867	0.48247	10.3867	0.06158
10.52	1.02248	10.4064	0.48601	10.4064	0.06345
10.54	1.02382	10.4261	0.48764	10.4261	0.06422
10.56	1.01812	10.4458	0.48538	10.4458	0.06273
10.58	1.02483	10.4656	0.47967	10.4656	0.05925
10.6	1.02181	10.4853	0.47731	10.4853	0.0577
10.62	1.01678	10.505	0.47586	10.505	0.05669
10.64	1.02215	10.5247	0.47549	10.5247	0.0563
10.66	1.0198	10.5444	0.48028	10.5444	0.05892
10.68	1.02483	10.5641	0.48207	10.5641	0.05979
10.7	1.01913	10.5838	0.48577	10.5838	0.06177
10.72	1.02081	10.6036	0.48811	10.6036	0.06297
10.74	1.02718	10.6233	0.49606	10.6233	0.06742
10.76	1.02181	10.643	0.50246	10.643	0.07098
10.78	1.02785	10.6627	0.5019	10.6627	0.07049
10.8	1.02047	10.6824	0.49671	10.6824	0.06731
10.82	1.02483	10.7021	0.5003	10.7021	0.06924
10.84	1.02382	10.7219	0.49457	10.7219	0.06576
10.86	1.02349	10.7416	0.49644	10.7416	0.06668
10.88	1.02148	10.7613	0.48989	10.7613	0.06272
10.9	1.02114	10.781	0.48578	10.781	0.06018
10.92	1.02148	10.8007	0.48004	10.8007	0.05669
10.94	1.0198	10.8204	0.48226	10.8204	0.05783
10.96	1.0198	10.8402	0.48702	10.8402	0.06045
10.98	1.02349	10.8599	0.48553	10.8599	0.05943
11	1.02215	10.8796	0.48847	10.8796	0.06099
11.02	1.01879	10.8993	0.49059	10.8993	0.06208
11.04	1.02315	10.919	0.4871	10.919	0.0599
11.06	1.02282	10.9387	0.49692	10.9387	0.06546
11.08	1.02181	10.9585	0.50257	10.9585	0.0686
11.1	1.02584	10.9782	0.48993	10.9782	0.06112
11.12	1.01946	10.9979	0.48987	10.9979	0.06094
11.14	1.01745	11.0176	0.4851	11.0176	0.05803
11.16	1.0255	11.0373	0.49074	11.0373	0.06117
11.18	1.02081	11.057	0.50562	11.057	0.06967
11.2	1.02819	11.0768	0.51307	11.0768	0.07386
11.22	1.02382	11.0965	0.5101	11.0965	0.072
11.24	1.02349	11.1162	0.5065	11.1162	0.06978
11.26	1.02248	11.1359	0.48325	11.1359	0.05614
11.28	1.01778	11.1556	0.48155	11.1556	0.05502
11.3	1.01644	11.1753	0.48437	11.1753	0.05653
11.32	1.0255	11.1951	0.49262	11.1951	0.06119
11.34	1.02315	11.2148	0.50178	11.2148	0.06638
11.36	1.02215	11.2345	0.50269	11.2345	0.06678
11.38	1.02047	11.2542	0.4884	11.2542	0.05835
11.4	1.02013	11.2739	0.48116	11.2739	0.05402
11.42	1.01778	11.2936	0.48189	11.2936	0.05432
11.44	1.01879	11.3134	0.48017	11.3134	0.0532
11.46	1.02181	11.3331	0.48216	11.3331	0.05423
11.48	1.01778	11.3528	0.49311	11.3528	0.06047
11.5	1.02215	11.3725	0.49211	11.3725	0.05977
11.52	1.02382	11.3922	0.49555	11.3922	0.06165
11.54	1.01846	11.4119	0.49925	11.4119	0.06368
11.56	1.0245	11.4317	0.4996	11.4317	0.06377
11.58	1.02148	11.4514	0.5081	11.4514	0.06859
11.6	1.0255	11.4711	0.51216	11.4711	0.07084
11.62	1.0255	11.4908	0.5088	11.4908	0.06877
11.64	1.02013	11.5105	0.50887	11.5105	0.0687
11.66	1.0245	11.5302	0.50605	11.5302	0.06695
11.68	1.02315	11.55	0.50865	11.55	0.06835
11.7	1.02483	11.5697	0.51524	11.5697	0.07207
11.72	1.02416	11.5894	0.5144	11.5894	0.07147
11.74	1.02416	11.6091	0.51139	11.6091	0.06961
11.76	1.02416	11.6288	0.51616	11.6288	0.07228
11.78	1.02248	11.6485	0.51377	11.6485	0.07079
11.8	1.02785	11.6683	0.51519	11.6683	0.07151
11.82	1.0198	11.688	0.50619	11.688	0.06618
11.84	1.02349	11.7077	0.49665	11.7077	0.06053
11.86	1.01644	11.7274	0.48412	11.7274	0.05315
11.88	1.01946	11.7471	0.48589	11.7471	0.05408
11.9	1.01946	11.7668	0.49183	11.7668	0.05743
11.92	1.02114	11.7866	0.49695	11.7866	0.06031
11.94	1.02382	11.8063	0.49998	11.8063	0.06197
11.96	1.01712	11.826	0.49985	11.826	0.0618
11.98	1.02349	11.8457	0.49301	11.8457	0.05773
12	1.01913	11.8654	0.49432	11.8654	0.0584
12.02	1.01946	11.8851	0.50459	11.8851	0.06427
12.04	1.0245	11.9049	0.50336	11.9049	0.06347
12.06	1.02215	11.9246	0.50014	11.9246	0.0615
12.08	1.01946	11.9443	0.49936	11.9443	0.06096
12.1	1.01678	11.964	0.48672	11.964	0.05353
12.12	1.02282	11.9837	0.48757	11.9837	0.05393
12.14	1.01644	12.0034	0.49801	12.0034	0.05991
12.16	1.02282	12.0232	0.50112	12.0232	0.06163
12.18	1.02349	12.0429	0.49734	12.0429	0.05935
12.2	1.01913	12.0626	0.51701	12.0626	0.07069
12.22	1.02416	12.0823	0.51803	12.0823	0.0712
12.24	1.03188	12.102	0.48991	12.102	0.05478
12.26	1.02517	12.1217	0.50517	12.1217	0.06356
12.28	1.03591	12.1415	0.49397	12.1415	0.05698
12.3	1.04362	12.1612	0.50576	12.1612	0.06375
12.32	1.0406	12.1809	0.51094	12.1809	0.06668
12.34	1.02852	12.2006	0.4865	12.2006	0.0524
12.36	1.02081	12.2203	0.51719	12.2203	0.07015
12.38	1.02248	12.24	0.49805	12.24	0.05896
12.4	1.0198	12.2598	0.49036	12.2598	0.05442
12.42	1.01745	12.2795	0.49254	12.2795	0.05561
12.44	1.01745	12.2992	0.49091	12.2992	0.05459
12.46	1.02148	12.3189	0.49118	12.3189	0.05467
12.48	1.01812	12.3386	0.48782	12.3386	0.05265
12.5	1.01611	12.3584	0.48727	12.3584	0.05226
12.52	1.01644	12.3781	0.48455	12.3781	0.05061
12.54	1.02047	12.3978	0.48916	12.3978	0.05322
12.56	1.01812	12.4175	0.49738	12.4175	0.05793
12.58	1.01846	12.4372	0.49176	12.4372	0.05459
12.6	1.01946	12.4569	0.48486	12.4569	0.05052
12.62	1.01376	12.4767	0.48702	12.4767	0.05171
12.64	1.01913	12.4964	0.49361	12.4964	0.05547
12.66	1.02047	12.5161	0.4983	12.5161	0.05813
12.68	1.02114	12.5358	0.50326	12.5358	0.06095
12.7	1.01745	12.5555	0.49337	12.5555	0.05514
12.72	1.01712	12.5752	0.49208	12.5752	0.05433
12.74	1.01712	12.595	0.49052	12.595	0.05337
12.76	1.02081	12.6147	0.49483	12.6147	0.05581
12.78	1.01678	12.6344	0.49354	12.6344	0.055
12.8	1.01812	12.6541	0.49206	12.6541	0.05409
12.82	1.01678	12.6738	0.49103	12.6738	0.05343
12.84	1.01913	12.6935	0.49779	12.6935	0.0573
12.86	1.02013	12.7133	0.50518	12.7133	0.06154
12.88	1.02081	12.733	0.51945	12.733	0.06978
12.9	1.02315	12.7527	0.51245	12.7527	0.06565
12.92	1.02282	12.7724	0.51168	12.7724	0.06516
12.94	1.01376	12.7921	0.50096	12.7921	0.05888
12.96	1.02215	12.8118	0.49504	12.8118	0.05538
12.98	1.01544	12.8316	0.49943	12.8316	0.05789
13	1.02114	12.8513	0.50835	12.8513	0.06302
13.02	1.02047	12.871	0.49934	12.871	0.05774
13.04	1.01745	12.8907	0.50283	12.8907	0.05971
13.06	1.01644	12.9104	0.495	12.9104	0.05512
13.08	1.01946	12.9301	0.49649	12.9301	0.05594
13.1	1.01778	12.9499	0.50024	12.9499	0.05807
13.12	1.02013	12.9696	0.51323	12.9696	0.06557
13.14	1.02013	12.9893	0.51833	12.9893	0.06849
13.16	1.0255	13.009	0.52036	13.009	0.06963
13.18	1.01879	13.0287	0.5118	13.0287	0.06461
13.2	1.01745	13.0484	0.50196	13.0484	0.05885
13.22	1.01611	13.0682	0.48715	13.0682	0.05021
13.24	1.01678	13.0879	0.48935	13.0879	0.05145
13.26	1.01577	13.1076	0.49834	13.1076	0.05663
13.28	1.02013	13.1273	0.51431	13.1273	0.06587
13.3	1.02315	13.147	0.51778	13.147	0.06784
13.32	1.02248	13.1667	0.51943	13.1667	0.06877
13.34	1.01611	13.1865	0.51303	13.1865	0.06501
13.36	1.02013	13.2062	0.50382	13.2062	0.05962
13.38	1.01879	13.2259	0.50203	13.2259	0.05855
13.4	1.01712	13.2456	0.50794	13.2456	0.06195
13.42	1.01913	13.2653	0.50497	13.2653	0.06019
13.44	1.01946	13.285	0.50716	13.285	0.06143
13.46	1.01812	13.3048	0.50455	13.3048	0.05988
13.48	1.01913	13.3245	0.51371	13.3245	0.06517
13.5	1.01913	13.3442	0.5322	13.3442	0.07588
13.52	1.02852	13.3639	0.52913	13.3639	0.07407
13.54	1.02416	13.3836	0.53014	13.3836	0.07462
13.56	1.01275	13.4033	0.52427	13.4033	0.07118
13.58	1.0245	13.4231	0.50789	13.4231	0.06164
13.6	1.01846	13.4428	0.50482	13.4428	0.05983
13.62	1.01712	13.4625	0.5195	13.4625	0.06833
13.64	1.01879	13.4822	0.51308	13.4822	0.06457
13.66	1.02483	13.5019	0.51879	13.5019	0.06787
13.68	1.01846	13.5216	0.52739	13.5216	0.07284
13.7	1.02047	13.5414	0.52885	13.5414	0.07366
13.72	1.0245	13.5611	0.52604	13.5611	0.07201
13.74	1.02081	13.5808	0.52677	13.5808	0.07241
13.76	1.02047	13.6005	0.52659	13.6005	0.07228
13.78	1.01913	13.6202	0.52124	13.6202	0.06915
13.8	1.02382	13.6399	0.52522	13.6399	0.07145
13.82	1.01946	13.6597	0.52767	13.6597	0.07284
13.84	1.02215	13.6794	0.52648	13.6794	0.07214
13.86	1.02181	13.6991	0.52874	13.6991	0.07343
13.88	1.02248	13.7188	0.53326	13.7188	0.07604
13.9	1.0269	13.7385	0.52797	13.7385	0.07295
13.92	1.02048	13.7582	0.5133	13.7582	0.06441
13.94	1.01692	13.778	0.51854	13.778	0.06743
13.96	1.0235	13.7977	0.52551	13.7977	0.07147
13.98	1.01895	13.8174	0.53757	13.8174	0.07846
14	1.02472	13.8371	0.51734	13.8371	0.06669
14.02	1.02651	13.8568	0.52165	13.8568	0.06918
14.04	1.01242	13.8765	0.52819	13.8765	0.07297
14.06	1.02618	13.8963	0.51967	13.8963	0.068
14.08	1.01778	13.916	0.52273	13.916	0.06977
14.1	1.02148	13.9357	0.53032	13.9357	0.07417
14.12	1.02013	13.9554	0.51844	13.9554	0.06725
14.14	1.01846	13.9751	0.52294	13.9751	0.06986
14.16	1.02081	13.9948	0.52962	13.9948	0.07373
14.18	1.02181	14.0146	0.54101	14.0146	0.08034
14.2	1.02651	14.0343	0.54488	14.0343	0.08258
14.22	1.02215	14.054	0.53625	14.054	0.07756
14.24	1.01846	14.0737	0.52817	14.0737	0.07285
14.26	1.01778	14.0934	0.51574	14.0934	0.06563
14.28	1.02013	14.1131	0.51418	14.1131	0.06471
14.3	1.01712	14.1329	0.5165	14.1329	0.06606
14.32	1.01846	14.1526	0.52028	14.1526	0.06824
14.34	1.0198	14.1723	0.52278	14.1723	0.06969
14.36	1.02114	14.192	0.53244	14.192	0.0753
14.38	1.02047	14.2117	0.52996	14.2117	0.07386
14.4	1.02114	14.2314	0.52088	14.2314	0.06858
14.42	1.01644	14.2512	0.52302	14.2512	0.06982
14.44	1.01879	14.2709	0.53665	14.2709	0.07774
14.46	1.02651	14.2906	0.53997	14.2906	0.07966
14.48	1.02483	14.3103	0.54283	14.3103	0.08132
14.5	1.01644	14.33	0.53492	14.33	0.07672
14.52	1.01946	14.3497	0.51967	14.3497	0.06787
14.54	1.01946	14.3695	0.51954	14.3695	0.06779
14.56	1.01846	14.3892	0.52738	14.3892	0.07234
14.58	1.02081	14.4089	0.52969	14.4089	0.07369
14.6	1.02013	14.4286	0.53499	14.4286	0.07677
14.62	1.02148	14.4483	0.5335	14.4483	0.07591
14.64	1.0198	14.468	0.51979	14.468	0.06794
14.66	1.0151	14.4878	0.5097	14.4878	0.06209
14.68	1.01342	14.5075	0.50467	14.5075	0.05917
14.7	1.01745	14.5272	0.50598	14.5272	0.05994
14.72	1.01879	14.5469	0.52359	14.5469	0.07017
14.74	1.01879	14.5666	0.53758	14.5666	0.0783
14.76	1.0245	14.5863	0.5331	14.5863	0.0757
14.78	1.0198	14.6061	0.53269	14.6061	0.07547
14.8	1.01611	14.6258	0.53472	14.6258	0.07666
14.82	1.02315	14.6455	0.53702	14.6455	0.078
14.84	1.02315	14.6652	0.54422	14.6652	0.08219
14.86	1.02248	14.6849	0.54344	14.6849	0.08174
14.88	1.01846	14.7046	0.52791	14.7046	0.07273
14.9	1.01778	14.7244	0.52586	14.7244	0.07155
14.92	1.01846	14.7441	0.53015	14.7441	0.07405
14.94	1.02349	14.7638	0.53933	14.7638	0.07939
14.96	1.02181	14.7835	0.54878	14.7835	0.08489
14.98	1.02181	14.8032	0.54728	14.8032	0.08403
15	1.02282	14.8229	0.53726	14.8229	0.07822
15.02	1.01812	14.8427	0.53612	14.8427	0.07757
15.04	1.01913	14.8624	0.5338	14.8624	0.07623
15.06	1.02148	14.8821	0.53048	14.8821	0.07432
15.08	1.01879	14.9018	0.53051	14.9018	0.07435
15.1	1.01745	14.9215	0.52167	14.9215	0.06923
15.12	1.01712	14.9412	0.51917	14.9412	0.06778
15.14	1.01678	14.961	0.52671	14.961	0.07218
15.16	1.02181	14.9807	0.53869	14.9807	0.07915
15.18	1.02181	15.0004	0.54071	15.0004	0.08034
15.2	1.02181	15.0201	0.54418	15.0201	0.08237
15.22	1.01745	15.0398	0.53696	15.0398	0.07819
15.24	1.02248	15.0595	0.53807	15.0595	0.07885
15.26	1.01879	15.0793	0.53964	15.0793	0.07978
15.28	1.02181	15.099	0.53278	15.099	0.07581
15.3	1.01812	15.1187	0.52947	15.1187	0.0739
15.32	1.01476	15.1384	0.52849	15.1384	0.07335
15.34	1.02315	15.1581	0.52666	15.1581	0.07231
15.36	1.01778	15.1778	0.54399	15.1778	0.08239
15.38	1.02248	15.1976	0.53557	15.1976	0.07752
15.4	1.02488	15.2173	0.52894	15.2173	0.07369
15.42	1.02266	15.237	0.53666	15.237	0.07819
15.44	1.01998	15.2567	0.53755	15.2567	0.07873
15.46	1.02288	15.2764	0.52757	15.2764	0.07295
15.48	1.01872	15.2961	0.53656	15.2961	0.07819
15.5	1.01497	15.3159	0.52762	15.3159	0.07301
15.52	1.02112	15.3356	0.5417	15.3356	0.08121
15.54	1.01833	15.3553	0.53414	15.3553	0.07684
15.56	1.023	15.375	0.54927	15.375	0.08565
15.58	1.01971	15.3947	0.54819	15.3947	0.08505
15.6	1.0165	15.4144	0.53473	15.4144	0.07725
15.62	1.02197	15.4342	0.52914	15.4342	0.07402
15.64	1.01864	15.4539	0.5512	15.4539	0.08686
15.66	1.02308	15.4736	0.53936	15.4736	0.08
15.68	1.01558	15.4933	0.52705	15.4933	0.07288
15.7	1.02472	15.513	0.5269	15.513	0.07281
15.72	1.01853	15.5327	0.54503	15.5327	0.08336
15.74	1.02526	15.5525	0.52867	15.5525	0.07389
15.76	1.01807	15.5722	0.52967	15.5722	0.07449
15.78	1.02342	15.5919	0.54768	15.5919	0.08498
15.8	1.02685	15.6116	0.53989	15.6116	0.08047
15.82	1.0245	15.6313	0.55659	15.6313	0.0902
15.84	1.02114	15.651	0.54608	15.651	0.08412
15.86	1.0198	15.6708	0.54878	15.6708	0.08571
15.88	1.02215	15.6905	0.55674	15.6905	0.09036
15.9	1.02752	15.7102	0.56125	15.7102	0.09301
15.92	1.02349	15.7299	0.56531	15.7299	0.09539
15.94	1.02047	15.7496	0.55515	15.7496	0.08952
15.96	1.02282	15.7693	0.5354	15.7693	0.07807
15.98	1.01678	15.7891	0.53602	15.7891	0.07846
16	1.01678	15.8088	0.53275	15.8088	0.07658
16.02	1.02315	15.8285	0.53164	15.8285	0.07597
16.04	1.01712	15.8482	0.54675	15.8482	0.08477
16.06	1.02181	15.8679	0.54709	15.8679	0.085
16.08	1.02382	15.8876	0.54246	15.8876	0.08233
16.1	1.01712	15.9074	0.54488	15.9074	0.08377
16.12	1.02047	15.9271	0.53799	15.9271	0.07979
16.14	1.0198	15.9468	0.5377	15.9468	0.07965
16.16	1.02013	15.9665	0.54655	15.9665	0.08482
16.18	1.02148	15.9862	0.54381	15.9862	0.08326
16.2	1.02081	16.0059	0.54298	16.0059	0.0828
16.22	1.01846	16.0257	0.53671	16.0257	0.07919
16.24	1.01946	16.0454	0.53488	16.0454	0.07816
16.26	1.01846	16.0651	0.54193	16.0651	0.08228
16.28	1.02315	16.0848	0.55612	16.0848	0.09055
16.3	1.02483	16.1045	0.56162	16.1045	0.09378
16.32	1.02517	16.1242	0.57156	16.1242	0.09958
16.34	1.02181	16.144	0.55823	16.144	0.09187
16.36	1.02517	16.1637	0.55377	16.1637	0.08931
16.38	1.01611	16.1834	0.54678	16.1834	0.08528
16.4	1.02897	16.2031	0.5444	16.2031	0.08393
16.42	1.01879	16.2228	0.54501	16.2228	0.08431
16.44	1.02148	16.2425	0.55468	16.2425	0.08996
16.46	1.02349	16.2623	0.55185	16.2623	0.08834
16.48	1.02181	16.282	0.55328	16.282	0.0892
16.5	1.02148	16.3017	0.55162	16.3017	0.08827
16.52	1.01946	16.3214	0.54119	16.3214	0.08224
16.54	1.02282	16.3411	0.55076	16.3411	0.08783
16.56	1.01913	16.3608	0.56577	16.3608	0.09658
16.58	1.03054	16.3806	0.57072	16.3806	0.09949
16.6	1.02584	16.4003	0.57151	16.4003	0.09998
16.62	1.0198	16.42	0.56262	16.42	0.09485
16.64	1.02349	16.4397	0.54657	16.4397	0.08556
16.66	1.01846	16.4594	0.54989	16.4594	0.08752
16.68	1.02416	16.4791	0.55512	16.4791	0.09059
16.7	1.02732	16.4989	0.5646	16.4989	0.09613
16.72	1.03841	16.5186	0.57526	16.5186	0.10235
16.74	1.02886	16.5383	0.57071	16.5383	0.09974
16.76	1.02315	16.558	0.5657	16.558	0.09686
16.78	1.02248	16.5777	0.5702	16.5777	0.09951
16.8	1.0245	16.5974	0.57661	16.5974	0.10326
16.82	1.03087	16.6172	0.58192	16.6172	0.10638
16.84	1.02718	16.6369	0.57348	16.6369	0.10151
16.86	1.02013	16.6566	0.57128	16.6566	0.10026
16.88	1.02181	16.6763	0.5593	16.6763	0.09334
16.9	1.02886	16.696	0.56271	16.696	0.09535
16.92	1.02047	16.7157	0.56613	16.7157	0.09737
16.94	1.02416	16.7355	0.56121	16.7355	0.09455
16.96	1.02114	16.7552	0.55041	16.7552	0.08831
16.98	1.02282	16.7749	0.55998	16.7749	0.0939
17	1.02215	16.7946	0.56557	16.7946	0.09718
17.02	1.02718	16.8143	0.56944	16.8143	0.09946
17.04	1.02584	16.834	0.57276	16.834	0.10142
17.06	1.02315	16.8538	0.57672	16.8538	0.10375
17.08	1.02919	16.8735	0.58281	16.8735	0.10732
17.1	1.03188	16.8932	0.57629	16.8932	0.10357
17.12	1.04161	16.9129	0.57947	16.9129	0.10545
17.14	1.02852	16.9326	0.58006	16.9326	0.10582
17.16	1.02819	16.9523	0.58129	16.9523	0.10657
17.18	1.03126	16.9721	0.59195	16.9721	0.1128
17.2	1.02718	16.9918	0.59772	16.9918	0.11618
17.22	1.02282	17.0115	0.58395	17.0115	0.10821
17.24	1.02987	17.0312	0.57026	17.0312	0.10029
17.26	1.02181	17.0509	0.57369	17.0509	0.10232
17.28	1.02651	17.0706	0.57764	17.0706	0.10465
17.3	1.02483	17.0904	0.56745	17.0904	0.09876
17.32	1.0255	17.1101	0.56867	17.1101	0.0995
17.34	1.02114	17.1298	0.56319	17.1298	0.09635
17.36	1.02416	17.1495	0.56578	17.1495	0.09789
17.38	1.02517	17.1692	0.56475	17.1692	0.09732
17.4	1.02483	17.1889	0.56544	17.1889	0.09776
17.42	1.02215	17.2087	0.56758	17.2087	0.09903
17.44	1.02382	17.2284	0.56048	17.2284	0.09494
17.46	1.02718	17.2481	0.56833	17.2481	0.09953
17.48	1.02081	17.2678	0.57228	17.2678	0.10186
17.5	1.0302	17.2875	0.57052	17.2875	0.10087
17.52	1.02315	17.3072	0.57203	17.3072	0.10178
17.54	1.02584	17.327	0.57752	17.327	0.105
17.56	1.02852	17.3467	0.57341	17.3467	0.10265
17.58	1.02785	17.3664	0.58796	17.3664	0.11113
17.6	1.03092	17.3861	0.55875	17.3861	0.09419
17.62	1.02158	17.4058	0.54965	17.4058	0.08894
17.64	1.03111	17.4255	0.5567	17.4255	0.09307
17.66	1.02839	17.4453	0.53792	17.4453	0.08219
17.68	1.02243	17.465	0.54109	17.465	0.08407
17.7	1.01956	17.4847	0.57268	17.4847	0.10245
17.72	1.02813	17.5044	0.54486	17.5044	0.08632
17.74	1.02579	17.5241	0.55966	17.5241	0.09494
17.76	1.03149	17.5438	0.56283	17.5438	0.09682
17.78	1.02717	17.5636	0.55115	17.5636	0.09007
17.8	1.02411	17.5833	0.59308	17.5833	0.11445
17.82	1.02828	17.603	0.59265	17.603	0.11423
17.84	1.02215	17.6227	0.57424	17.6227	0.10357
17.86	1.02349	17.6424	0.56008	17.6424	0.09538
17.88	1.02584	17.6621	0.54901	17.6621	0.08897
17.9	1.02148	17.6819	0.55495	17.6819	0.09246
17.92	1.02315	17.7016	0.5494	17.7016	0.08926
17.94	1.02248	17.7213	0.54512	17.7213	0.0868
17.96	1.02181	17.741	0.54916	17.741	0.08918
17.98	1.02349	17.7607	0.55402	17.7607	0.09204
18	1.02517	17.7804	0.56495	17.7804	0.09841
18.02	1.02718	17.8002	0.56927	17.8002	0.10095
18.04	1.02685	17.8199	0.56245	17.8199	0.09702
18.06	1.02215	17.8396	0.55265	17.8396	0.09135
18.08	1.02081	17.8593	0.54447	17.8593	0.08663
18.1	1.02248	17.879	0.53276	17.879	0.07986
18.12	1.02248	17.8987	0.55266	17.8987	0.09145
18.14	1.02081	17.9185	0.56123	17.9185	0.09645
18.16	1.03107	17.9382	0.56166	17.9382	0.09673
18.18	1.02047	17.9579	0.55955	17.9579	0.09553
18.2	1.02215	17.9776	0.54721	17.9776	0.08839
18.22	1.02248	17.9973	0.53669	17.9973	0.08231
18.24	1.02081	18.017	0.55015	18.017	0.09016
18.26	1.02752	18.0368	0.54886	18.0368	0.08943
18.28	1.02282	18.0565	0.55191	18.0565	0.09123
18.3	1.02215	18.0762	0.55271	18.0762	0.09172
18.32	1.02618	18.0959	0.55422	18.0959	0.09263
18.34	1.02483	18.1156	0.56081	18.1156	0.09648
18.36	1.02819	18.1353	0.56495	18.1353	0.09891
18.38	1.02416	18.1551	0.56131	18.1551	0.09682
18.4	1.02651	18.1748	0.55957	18.1748	0.09584
18.42	1.02416	18.1945	0.54841	18.1945	0.08938
18.44	1.02382	18.2142	0.54748	18.2142	0.08887
18.46	1.02148	18.2339	0.54764	18.2339	0.08899
18.48	1.02651	18.2536	0.55822	18.2536	0.09515
18.5	1.02752	18.2734	0.56454	18.2734	0.09885
18.52	1.02819	18.2931	0.56787	18.2931	0.1008
18.54	1.0245	18.3128	0.55282	18.3128	0.09209
18.56	1.02416	18.3325	0.54683	18.3325	0.08863
18.58	1.02114	18.3522	0.55188	18.3522	0.09159
18.6	1.02852	18.3719	0.55431	18.3719	0.09302
18.62	1.02886	18.3917	0.56896	18.3917	0.10155
18.64	1.02382	18.4114	0.57102	18.4114	0.10278
18.66	1.03222	18.4311	0.55779	18.4311	0.09511
18.68	1.02114	18.4508	0.54483	18.4508	0.0876
18.7	1.02282	18.4705	0.54961	18.4705	0.0904
18.72	1.02349	18.4902	0.54878	18.4902	0.08994
18.74	1.03154	18.51	0.56471	18.51	0.09921
18.76	1.02651	18.5297	0.56596	18.5297	0.09996
18.78	1.02651	18.5494	0.56269	18.5494	0.09808
18.8	1.02517	18.5691	0.5529	18.5691	0.09242
18.82	1.02618	18.5888	0.55144	18.5888	0.09159
18.84	1.0255	18.6085	0.55433	18.6085	0.09328
18.86	1.02483	18.6283	0.55459	18.6283	0.09345
18.88	1.02852	18.648	0.55467	18.648	0.09352
18.9	1.02483	18.6677	0.56018	18.6677	0.09674
18.92	1.02785	18.6874	0.56823	18.6874	0.10143
18.94	1.02953	18.7071	0.56143	18.7071	0.0975
18.96	1.02819	18.7268	0.56007	18.7268	0.09673
18.98	1.02148	18.7466	0.54395	18.7466	0.11141
19	1.02517	18.7663	0.53896	18.7663	0.11226
19.02	1.02114	18.786	0.54104	18.786	0.12096
19.04	1.02752	18.8057	0.54004	18.8057	0.11112
19.06	1.02282	18.8254	0.53116	18.8254	0.10414
19.08	1.01879	18.8451	0.52998	18.8451	0.09786
19.1	1.02248	18.8649	0.52769	18.8649	0.09473
19.12	1.02483	18.8846	0.54417	18.8846	0.10613
19.14	1.02651	18.9043	0.54878	18.9043	0.09957
19.16	1.02718	18.924	0.54867	18.924	0.10328
19.18	1.02013	18.9437	0.53605	18.9437	0.09957
19.2	1.02517	18.9634	0.53334	18.9634	0.10357
19.22	1.01879	18.9832	0.52335	18.9832	0.10157
19.24	1.02517	19.0029	0.52478	19.0029	0.10984
19.26	1.01644	19.0226	0.52068	19.0226	0.10556
19.28	1.02248	19.0423	0.5184	19.0423	0.11354
19.3	1.02047	19.062	0.50951	19.062	0.09915
19.32	1.01712	19.0817	0.52035	19.0817	0.09545
19.34	1.02114	19.1015	0.52214	19.1015	0.08971
19.36	1.02517	19.1212	0.53226	19.1212	0.09263
19.38	1.02315	19.1409	0.53858	19.1409	0.09473
19.4	1.02382	19.1606	0.53739	19.1606	0.08899
19.42	1.02315	19.1803	0.54606	19.1803	0.0909
19.44	1.02685	19.2	0.55383	19.2	0.09047
19.46	1.03087	19.2198	0.56088	19.2198	0.09832
19.48	1.0245	19.2395	0.55697	19.2395	0.0855
19.5	1.02651	19.2592	0.54102	19.2592	0.08601
19.52	1.02081	19.2789	0.52842	19.2789	0.0787
19.54	1.02148	19.2986	0.54035	19.2986	0.08564
19.56	1.02517	19.3183	0.53636	19.3183	0.08333
19.58	1.02852	19.3381	0.53652	19.3381	0.08343
19.6	1.01712	19.3578	0.52863	19.3578	0.07886
19.62	1.02181	19.3775	0.52808	19.3775	0.07663
19.64	1.02382	19.3972	0.54183	19.3972	0.06437
19.66	1.03054	19.4169	0.5678	19.4169	0.07563
19.68	1.03121	19.4366	0.56408	19.4366	0.07164
19.7	1.02752	19.4564	0.56624	19.4564	0.07107
19.72	1.02382	19.4761	0.5741	19.4761	0.07007
19.74	1.0349	19.4958	0.57292	19.4958	0.06565
19.76	1.03356	19.5155	0.56449	19.5155	0.07563
19.78	1.02047	19.5352	0.55008	19.5352	0.09137
19.8	1.02047	19.5549	0.53061	19.5549	0.08007
19.82	1.02349	19.5747	0.52354	19.5747	0.07597
19.84	1.02517	19.5944	0.53376	19.5944	0.08191
19.86	1.02047	19.6141	0.53131	19.6141	0.08049
19.88	1.02382	19.6338	0.53233	19.6338	0.08108
19.9	1.02382	19.6535	0.55167	19.6535	0.09232
19.92	1.03154	19.6732	0.54422	19.6732	0.08799
19.94	1.02765	19.693	0.5458	19.693	0.08892
19.96	1.02808	19.7127	0.52527	19.7127	0.077
19.98	1.02616	19.7324	0.51971	19.7324	0.07377
20	1.02637	19.7521	0.53845	19.7521	0.08465
20.02	1.03255	19.7718	0.52922	19.7718	0.0793
20.04	1.03191	19.7915	0.53894	19.7915	0.08494
20.06	1.02253	19.8113	0.53913	19.8113	0.08506
20.08	1.02594	19.831	0.5198	19.831	0.07383
20.1	1.02808	19.8507	0.53249	19.8507	0.0812
20.12	1.02819	19.8704	0.53595	19.8704	0.08322
20.14	1.0245	19.8901	0.53159	19.8901	0.08068
20.16	1.0302	19.9098	0.5191	19.9098	0.07343
20.18	1.02483	19.9296	0.5188	19.9296	0.07325
20.2	1.0255	19.9493	0.5309	19.9493	0.08028
20.22	1.02618	19.969	0.53678	19.969	0.0837
20.24	1.02282	19.9887	0.5376	19.9887	0.08417
20.26	1.0198	20.0084	0.53117	20.0084	0.08044
20.28	1.0255	20.0281	0.52674	20.0281	0.07786
20.3	1.02013	20.0479	0.52456	20.0479	0.0766
20.32	1.02081	20.0676	0.51959	20.0676	0.09416
20.34	1.01913	20.0873	0.51561	20.0873	0.09915
20.36	1.0198	20.107	0.51824	20.107	0.09516
20.38	1.02282	20.1267	0.52159	20.1267	0.099
20.4	1.01913	20.1464	0.51761	20.1464	0.10029
20.42	1.02148	20.1662	0.51906	20.1662	0.08817
20.44	1.01712	20.1859	0.51563	20.1859	0.07139
20.46	1.02382	20.2056	0.52043	20.2056	0.07418
20.48	1.01913	20.2253	0.51854	20.2253	0.07307
20.5	1.02181	20.245	0.52443	20.245	0.07649
20.52	1.02047	20.2647	0.52715	20.2647	0.07807
20.54	1.02483	20.2845	0.54128	20.2845	0.08627
20.56	1.02618	20.3042	0.54618	20.3042	0.08911
20.58	1.02584	20.3239	0.54899	20.3239	0.09074
20.6	1.02315	20.3436	0.53397	20.3436	0.08201
20.62	1.02215	20.3633	0.5213	20.3633	0.07465
20.64	1.01812	20.383	0.5252	20.383	0.07691
20.66	1.02416	20.4028	0.54214	20.4028	0.08675
20.68	1.03121	20.4225	0.52874	20.4225	0.07895
20.7	1.02083	20.4422	0.53697	20.4422	0.08373
20.72	1.02744	20.4619	0.52281	20.4619	0.0755
20.74	1.01912	20.4816	0.53283	20.4816	0.08131
20.76	1.03277	20.5013	0.53036	20.5013	0.07988
20.78	1.02147	20.5211	0.53533	20.5211	0.08275
20.8	1.03319	20.5408	0.52344	20.5408	0.07584
20.82	1.02381	20.5605	0.51572	20.5605	0.07135
20.84	1.03	20.5802	0.53477	20.5802	0.08241
20.86	1.03	20.5999	0.53419	20.5999	0.08206
20.88	1.0268	20.6196	0.52865	20.6196	0.07884
20.9	1.02573	20.6394	0.51974	20.6394	0.07366
20.92	1.03127	20.6591	0.52927	20.6591	0.07918
20.94	1.03298	20.6788	0.52086	20.6788	0.07429
20.96	1.02808	20.6985	0.51284	20.6985	0.06962
20.98	1.02701	20.7182	0.52009	20.7182	0.07383
21	1.02181	20.7379	0.52932	20.7379	0.07918
21.02	1.02416	20.7577	0.52742	20.7577	0.07807
21.04	1.02215	20.7774	0.53196	20.7774	0.0807
21.06	1.02248	20.7971	0.53145	20.7971	0.08039
21.08	1.02584	20.8168	0.5281	20.8168	0.07844
21.1	1.02081	20.8365	0.52375	20.8365	0.0759
21.12	1.02382	20.8562	0.53239	20.8562	0.08091
21.14	1.02215	20.876	0.51855	20.876	0.07286
21.16	1.01745	20.8957	0.51033	20.8957	0.06808
21.18	1.01577	20.9154	0.51251	20.9154	0.06934
21.2	1.01712	20.9351	0.51085	20.9351	0.06836
21.22	1.01745	20.9548	0.51166	20.9548	0.06882
21.24	1.01879	20.9745	0.51316	20.9745	0.06968
21.26	1.01443	20.9943	0.51586	20.9943	0.07124
21.28	1.02013	21.014	0.51488	21.014	0.07066
21.3	1.01745	21.0337	0.51697	21.0337	0.07186
21.32	1.02315	21.0534	0.52894	21.0534	0.07881
21.34	1.0245	21.0731	0.53114	21.0731	0.08007
21.36	1.02047	21.0928	0.5279	21.0928	0.07817
21.38	1.02114	21.1126	0.5194	21.1126	0.07323
21.4	1.01812	21.1323	0.52124	21.1323	0.07428
21.42	1.02282	21.152	0.52107	21.152	0.07418
21.44	1.02315	21.1717	0.52816	21.1717	0.07828
21.46	1.01846	21.1914	0.52954	21.1914	0.07907
21.48	1.02517	21.2111	0.52304	21.2111	0.07528
21.5	1.01812	21.2309	0.51663	21.2309	0.07155
21.52	1.0198	21.2506	0.5172	21.2506	0.07186
21.54	1.01846	21.2703	0.51342	21.2703	0.06966
21.56	1.02148	21.29	0.51498	21.29	0.07055
21.58	1.02047	21.3097	0.51998	21.3097	0.07344
21.6	1.01812	21.3294	0.51973	21.3294	0.07328
21.62	1.02483	21.3492	0.52835	21.3492	0.07828
21.64	1.02047	21.3689	0.51992	21.3689	0.07337
21.66	1.02919	21.3886	0.52361	21.3886	0.0755
21.68	1.02232	21.4083	0.52651	21.4083	0.07717
21.7	1.02424	21.428	0.51969	21.428	0.0732
21.72	1.02765	21.4477	0.52041	21.4477	0.0736
21.74	1.02765	21.4675	0.53184	21.4675	0.08022
21.76	1.02211	21.4872	0.52621	21.4872	0.07694
21.78	1.02104	21.5069	0.51701	21.5069	0.07158
21.8	1.02232	21.5266	0.52675	21.5266	0.07723
21.82	1.02651	21.5463	0.52857	21.5463	0.07827
21.84	1.01712	21.566	0.51861	21.566	0.07247
21.86	1.01812	21.5858	0.51336	21.5858	0.0694
21.88	1.02013	21.6055	0.51707	21.6055	0.07154
21.9	1.02315	21.6252	0.52432	21.6252	0.07574
21.92	1.02215	21.6449	0.52622	21.6449	0.07683
21.94	1.01745	21.6646	0.51925	21.6646	0.07277
21.96	1.02148	21.6843	0.5112	21.6843	0.06807
21.98	1.01745	21.7041	0.51446	21.7041	0.06995
22	1.01946	21.7238	0.51374	21.7238	0.06952
22.02	1.02081	21.7435	0.50523	21.7435	0.06456
22.04	1.01476	21.7632	0.50487	21.7632	0.06434
22.06	1.01678	21.7829	0.50126	21.7829	0.06222
22.08	1.01812	21.8026	0.49465	21.8026	0.05837
22.1	1.01678	21.8224	0.50163	21.8224	0.0624
22.12	1.01443	21.8421	0.49991	21.8421	0.06139
22.14	1.01946	21.8618	0.49511	21.8618	0.05859
22.16	1.01544	21.8815	0.49937	21.8815	0.06105
22.18	1.01544	21.9012	0.50028	21.9012	0.06156
22.2	1.01946	21.9209	0.50147	21.9209	0.06223
22.22	1.01644	21.9407	0.50844	21.9407	0.06626
22.24	1.02013	21.9604	0.5079	21.9604	0.06594
22.26	1.01745	21.9801	0.5061	21.9801	0.06487
22.28	1.01712	21.9998	0.50801	21.9998	0.06596
22.3	1.01946	22.0195	0.50883	22.0195	0.06642
22.32	1.01846	22.0392	0.51399	22.0392	0.0694
22.34	1.0198	22.059	0.50567	22.059	0.06455
22.36	1.01678	22.0787	0.49825	22.0787	0.06023
22.38	1.01242	22.0984	0.49518	22.0984	0.05842
22.4	1.01778	22.1181	0.48713	22.1181	0.05373
22.42	1.01611	22.1378	0.49365	22.1378	0.0575
22.44	1.01409	22.1575	0.50452	22.1575	0.0638
22.46	1.02081	22.1773	0.50942	22.1773	0.06663
22.48	1.01946	22.197	0.50834	22.197	0.06598
22.5	1.01778	22.2167	0.49974	22.2167	0.06097
22.52	1.01175	22.2364	0.48427	22.2364	0.05197
22.54	1.01376	22.2561	0.49061	22.2561	0.05563
22.56	1.01678	22.2759	0.49587	22.2759	0.05867
22.58	1.02114	22.2956	0.4976	22.2956	0.05966
22.6	1.01275	22.3153	0.49734	22.3153	0.05948
22.62	1.01275	22.335	0.48576	22.335	0.05274
22.64	1.01778	22.3547	0.48296	22.3547	0.0511
22.66	1.01208	22.3744	0.49292	22.3744	0.05687
22.68	1.01846	22.3942	0.50045	22.3942	0.06122
22.7	1.01678	22.4139	0.49928	22.4139	0.06052
22.72	1.01846	22.4336	0.50454	22.4336	0.06356
22.74	1.01476	22.4533	0.49277	22.4533	0.05671
22.76	1.01611	22.473	0.49007	22.473	0.05512
22.78	1.01342	22.4927	0.4946	22.4927	0.05773
22.8	1.01846	22.5125	0.50421	22.5125	0.06329
22.82	1.02081	22.5322	0.51073	22.5322	0.06706
22.84	1.01846	22.5519	0.5188	22.5519	0.07173
22.86	1.01946	22.5716	0.516	22.5716	0.07009
22.88	1.0198	22.5913	0.50976	22.5913	0.06644
22.9	1.01745	22.611	0.49963	22.611	0.06054
22.92	1.0151	22.6308	0.49511	22.6308	0.0579
22.94	1.01443	22.6505	0.50001	22.6505	0.06072
22.96	1.02181	22.6702	0.51299	22.6702	0.06824
22.98	1.02349	22.6899	0.51332	22.6899	0.06842
23	1.02584	22.7096	0.4967	22.7096	0.05874
23.02	1.02349	22.7293	0.49891	22.7293	0.06001
23.04	1.03423	22.7491	0.50667	22.7491	0.0645
23.06	1.03456	22.7688	0.51147	22.7688	0.06726
23.08	1.02148	22.7885	0.49742	22.7885	0.05909
23.1	1.02081	22.8082	0.50053	22.8082	0.06087
23.12	1.0302	22.8279	0.50681	22.8279	0.0645
23.14	1.01812	22.8476	0.50367	22.8476	0.06266
23.16	1.01846	22.8674	0.50687	22.8674	0.0645
23.18	1.01778	22.8871	0.49642	22.8871	0.05841
23.2	1.01678	22.9068	0.50257	22.9068	0.06196
23.22	1.01577	22.9265	0.4972	22.9265	0.05882
23.24	1.01846	22.9462	0.5004	22.9462	0.06066
23.26	1.0151	22.9659	0.50647	22.9659	0.06417
23.28	1.02013	22.9857	0.50023	22.9857	0.06053
23.3	1.01712	23.0054	0.49535	23.0054	0.05767
23.32	1.01208	23.0251	0.50242	23.0251	0.06176
23.34	1.01946	23.0448	0.5027	23.0448	0.0619
23.36	1.02114	23.0645	0.50814	23.0645	0.06504
23.38	1.01678	23.0842	0.50633	23.0842	0.06397
23.4	1.01577	23.104	0.49629	23.104	0.05812
23.42	1.01443	23.1237	0.49458	23.1237	0.05711
23.44	1.01846	23.1434	0.49576	23.1434	0.05778
23.46	1.01745	23.1631	0.5012	23.1631	0.06092
23.48	1.0151	23.1828	0.50202	23.1828	0.06138
23.5	1.01913	23.2025	0.49705	23.2025	0.05847
23.52	1.01544	23.2223	0.49923	23.2223	0.05972
23.54	1.01644	23.242	0.49879	23.242	0.05944
23.56	1.01745	23.2617	0.49219	23.2617	0.05558
23.58	1.01443	23.2814	0.49156	23.2814	0.0552
23.6	1.01443	23.3011	0.48396	23.3011	0.05077
23.62	1.01443	23.3208	0.47926	23.3208	0.04802
23.64	1.01309	23.3406	0.49041	23.3406	0.05447
23.66	1.01644	23.3603	0.49186	23.3603	0.0553
23.68	1.02047	23.38	0.50192	23.38	0.06112
23.7	1.01409	23.3997	0.50881	23.3997	0.0651
23.72	1.02148	23.4194	0.50266	23.4194	0.06151
23.74	1.01678	23.4391	0.50194	23.4391	0.06108
23.76	1.0151	23.4589	0.49878	23.4589	0.05922
23.78	1.01913	23.4786	0.49127	23.4786	0.05484
23.8	1.01342	23.4983	0.50477	23.4983	0.04783
23.82	1.02013	23.518	0.5065	23.518	0.04883
23.84	1.02148	23.5377	0.49971	23.5377	0.04484
23.86	1.01275	23.5574	0.49465	23.5574	0.05111
23.88	1.01443	23.5772	0.48932	23.5772	0.04626
23.9	1.01544	23.5969	0.49132	23.5969	0.05475
23.92	1.02047	23.6166	0.49657	23.6166	0.05779
23.94	1.01577	23.6363	0.49694	23.6363	0.04683
23.96	1.01409	23.656	0.49939	23.656	0.05011
23.98	1.01946	23.6757	0.50067	23.6757	0.04712
24	1.02013	23.6955	0.50783	23.6955	0.04384
24.02	1.01913	23.7152	0.5168	23.7152	0.03985
24.04	1.01879	23.7349	0.51608	23.7349	0.04683
24.06	1.02248	23.7546	0.51265	23.7546	0.04655
24.08	1.01846	23.7743	0.50496	23.7743	0.04398
24.1	1.01611	23.794	0.50514	23.794	0.04783
24.12	1.01644	23.8138	0.4989	23.8138	0.04413
24.14	1.02148	23.8335	0.50153	23.8335	0.0494
24.16	1.0151	23.8532	0.49901	23.8532	0.04227
24.18	1.01644	23.8729	0.48824	23.8729	0.04527
24.2	1.01342	23.8926	0.47919	23.8926	0.04926
24.22	1.01309	23.9123	0.48363	23.9123	0.05182
24.24	1.01611	23.9321	0.48282	23.9321	0.05325
24.26	1.0151	23.9518	0.48111	23.9518	0.0541
24.28	1.01242	23.9715	0.47079	23.9715	0.05539
24.3	1.0104	23.9912	0.46555	23.9912	0.05239
24.32	1.0104	24.0109	0.46601	24.0109	0.06009
24.34	1.01577	24.0306	0.47869	24.0306	0.0618
24.36	1.01376	24.0504	0.47878	24.0504	0.05624
24.38	1.01678	24.0701	0.48558	24.0701	0.05467
24.4	1.01007	24.0898	0.48486	24.0898	0.05054
24.42	1.0198	24.1095	0.48703	24.1095	0.05179
24.44	1.01409	24.1292	0.47808	24.1292	0.04657
24.46	1.01309	24.1489	0.48107	24.1489	0.04829
24.48	1.01074	24.1687	0.47238	24.1687	0.04323
24.5	1.01678	24.1884	0.47601	24.1884	0.04531
24.52	1.01376	24.2081	0.48162	24.2081	0.04484
24.54	1.01376	24.2278	0.48335	24.2278	0.04213
24.56	1.01611	24.2475	0.48317	24.2475	0.04014
24.58	1.01409	24.2672	0.48462	24.2672	0.05396
24.6	1.01712	24.287	0.48752	24.287	0.05753
24.62	1.01342	24.3067	0.48726	24.3067	0.04242
24.64	1.01712	24.3264	0.48382	24.3264	0.04227
24.66	1.01409	24.3461	0.47486	24.3461	0.03714
24.68	1.01175	24.3658	0.48066	24.3658	0.03857
24.7	1.01376	24.3855	0.47894	24.3855	0.04128
24.72	1.01812	24.4053	0.47804	24.4053	0.03885
24.74	1.01175	24.425	0.47279	24.425	0.03771
24.76	1.01007	24.4447	0.46482	24.4447	0.04042
24.78	1.01074	24.4644	0.45758	24.4644	0.03438
24.8	1.01242	24.4841	0.45849	24.4841	0.03116
24.82	1.01107	24.5038	0.46546	24.5038	0.03329
24.84	1.01074	24.5236	0.468	24.5236	0.03116
24.86	1.01611	24.5433	0.47334	24.5433	0.0323
24.88	1.01309	24.563	0.48084	24.563	0.03301
24.9	1.01644	24.5827	0.49042	24.5827	0.03857
24.92	1.01644	24.6024	0.4894	24.6024	0.036
24.94	1.01879	24.6221	0.49703	24.6221	0.04042
24.96	1.01544	24.6419	0.49884	24.6419	0.036
24.98	1.01946	24.6616	0.49768	24.6616	0.03714
25	1.01778	24.6813	0.50071	24.6813	0.037
25.02	1.01644	24.701	0.49882	24.701	0.03586
25.04	1.0198	24.7207	0.49829	24.7207	0.03928
25.06	1.01476	24.7404	0.50564	24.7404	0.038
25.08	1.02114	24.7602	0.50638	24.7602	0.04213
25.1	1.01846	24.7799	0.49118	24.7799	0.037
25.12	1.01275	24.7996	0.48458	24.7996	0.04056
25.14	1.00906	24.8193	0.46839	24.8193	0.03671
25.16	1.01409	24.839	0.46098	24.839	0.03785
25.18	1.01007	24.8587	0.46307	24.8587	0.04284
25.2	1.0094	24.8785	0.46145	24.8785	0.04555
25.22	1.01141	24.8982	0.46319	24.8982	0.04655
25.24	1.0104	24.9179	0.47289	24.9179	0.04292
25.26	1.01544	24.9376	0.47172	24.9376	0.04223
25.28	1.01141	24.9573	0.47282	24.9573	0.04286
25.3	1.00872	24.977	0.46631	24.977	0.03906
25.32	1.01376	24.9968	0.46632	24.9968	0.03906
25.34	1.0094	25.0165	0.48181	25.0165	0.04804
25.36	1.01778	25.0362	0.48735	25.0362	0.05124
25.38	1.01644	25.0559	0.49034	25.0559	0.05297
25.4	1.01141	25.0756	0.4966	25.0756	0.05659
25.42	1.01678	25.0953	0.48502	25.0953	0.04986
25.44	1.01376	25.1151	0.47498	25.1151	0.04401
25.46	1.00973	25.1348	0.47852	25.1348	0.04606
25.48	1.01007	25.1545	0.47717	25.1545	0.04526
25.5	1.01712	25.1742	0.4808	25.1742	0.04736
25.52	1.01275	25.1939	0.478	25.1939	0.04572
25.54	1.00973	25.2136	0.47557	25.2136	0.04429
25.56	1.00872	25.2334	0.46887	25.2334	0.0404
25.58	1.01443	25.2531	0.47631	25.2531	0.0447
25.6	1.01175	25.2728	0.47577	25.2728	0.04438
25.62	1.01175	25.2925	0.47234	25.2925	0.04237
25.64	1.00738	25.3122	0.47026	25.3122	0.04116
25.66	1.01175	25.3319	0.46936	25.3319	0.04062
25.68	1.01376	25.3517	0.47815	25.3517	0.04572
25.7	1.0094	25.3714	0.48531	25.3714	0.04987
25.72	1.01611	25.3911	0.48504	25.3911	0.0497
25.74	1.01107	25.4108	0.4817	25.4108	0.04775
25.76	1.01275	25.4305	0.48424	25.4305	0.04921
25.78	1.0104	25.4502	0.47492	25.4502	0.04379
25.8	1.01275	25.47	0.47999	25.47	0.04673
25.82	1.0104	25.4897	0.48099	25.4897	0.0473
25.84	1.01443	25.5094	0.49258	25.5094	0.05403
25.86	1.01342	25.5291	0.49539	25.5291	0.05565
25.88	1.01644	25.5488	0.48978	25.5488	0.05238
25.9	1.01007	25.5685	0.48028	25.5685	0.04685
25.92	1.00772	25.5883	0.47694	25.5883	0.0449
25.94	1.01208	25.608	0.4677	25.608	0.03953
25.96	1.01107	25.6277	0.47477	25.6277	0.04362
25.98	1.00772	25.6474	0.47866	25.6474	0.04588
26	1.01309	25.6671	0.48147	25.6671	0.0475
26.02	1.01107	25.6868	0.47749	25.6868	0.04518
26.04	1.01175	25.7066	0.47541	25.7066	0.04396
26.06	1.00503	25.7263	0.46808	25.7263	0.0397
26.08	1.01007	25.746	0.46609	25.746	0.03853
26.1	1.00973	25.7657	0.46663	25.7657	0.03884
26.12	1.00872	25.7854	0.48061	25.7854	0.04695
26.14	1.01107	25.8051	0.48315	25.8051	0.04842
26.16	1.01443	25.8249	0.49072	25.8249	0.05281
26.18	1.01107	25.8446	0.48714	25.8446	0.05073
26.2	1.01175	25.8643	0.47994	25.8643	0.04654
26.22	1.00671	25.884	0.47407	25.884	0.04312
26.24	1.01074	25.9037	0.47118	25.9037	0.04144
26.26	1.00973	25.9234	0.46714	25.9234	0.03908
26.28	1.00671	25.9432	0.46518	25.9432	0.03794
26.3	1.00738	25.9629	0.45897	25.9629	0.03433
26.32	1.00671	25.9826	0.45828	25.9826	0.03392
26.34	1.00839	26.0023	0.46202	26.0023	0.03609
26.36	1.00772	26.022	0.46287	26.022	0.03658
26.38	1.00872	26.0417	0.46589	26.0417	0.03832
26.4	1.00872	26.0615	0.47317	26.0615	0.04255
26.42	1.01074	26.0812	0.47709	26.0812	0.04482
26.44	1.01242	26.1009	0.47178	26.1009	0.04173
26.46	1.00738	26.1206	0.47064	26.1206	0.04106
26.48	1.00638	26.1403	0.45736	26.1403	0.03334
26.5	1.01007	26.16	0.45776	26.16	0.03357
26.52	1.0047	26.1798	0.46711	26.1798	0.039
26.54	1.01376	26.1995	0.47538	26.1995	0.0438
26.56	1.01074	26.2192	0.47913	26.2192	0.04597
26.58	1.01141	26.2389	0.47907	26.2389	0.04593
26.6	1.00973	26.2586	0.46751	26.2586	0.03921
26.62	1.00671	26.2783	0.46102	26.2783	0.03544
26.64	1.00906	26.2981	0.46078	26.2981	0.03529
26.66	1.00705	26.3178	0.46045	26.3178	0.0351
26.68	1.01107	26.3375	0.46645	26.3375	0.03858
26.7	1.00705	26.3572	0.46295	26.3572	0.03654
26.72	1.0104	26.3769	0.46181	26.3769	0.03587
26.74	1.00638	26.3966	0.45939	26.3966	0.03447
26.76	1.00906	26.4164	0.4653	26.4164	0.0379
26.78	1.0104	26.4361	0.46696	26.4361	0.03886
26.8	1.0104	26.4558	0.46862	26.4558	0.03982
26.82	1.0094	26.4755	0.46657	26.4755	0.03862
26.84	1.00772	26.4952	0.46479	26.4952	0.03758
26.86	1.01074	26.5149	0.46228	26.5149	0.03613
26.88	1.0094	26.5347	0.46729	26.5347	0.03903
26.9	1.00906	26.5544	0.47076	26.5544	0.04104
26.92	1.01275	26.5741	0.4725	26.5741	0.04206
26.94	1.0104	26.5938	0.47661	26.5938	0.04444
26.96	1.01208	26.6135	0.47455	26.6135	0.04324
26.98	1.01074	26.6332	0.47259	26.6332	0.0421
27	1.0094	26.653	0.46591	26.653	0.03822
27.02	1.01141	26.6727	0.46612	26.6727	0.03834
27.04	1.00671	26.6924	0.46651	26.6924	0.03856
27.06	1.01376	26.7121	0.46725	26.7121	0.03899
27.08	1.00872	26.7318	0.46601	26.7318	0.03826
27.1	1.01007	26.7515	0.47071	26.7515	0.04099
27.12	1.01007	26.7713	0.46119	26.7713	0.03546
27.14	1.0104	26.791	0.46315	26.791	0.0366
27.16	1.00671	26.8107	0.45556	26.8107	0.03219
27.18	1.00906	26.8304	0.45104	26.8304	0.02956
27.2	1.00604	26.8501	0.45412	26.8501	0.03135
27.22	1.0094	26.8698	0.4611	26.8698	0.0354
27.24	1.01141	26.8896	0.46554	26.8896	0.03798
27.26	1.0094	26.9093	0.46246	26.9093	0.03619
27.28	1.0094	26.929	0.46138	26.929	0.03556
27.3	1.00537	26.9487	0.45622	26.9487	0.03256
27.32	1.01208	26.9684	0.45323	26.9684	0.03082
27.34	1.00571	26.9881	0.45025	26.9881	0.02909
27.36	1.00671	27.0079	0.45441	27.0079	0.03151
27.38	1.00805	27.0276	0.45079	27.0276	0.02941
27.4	1.0104	27.0473	0.46274	27.0473	0.03635
27.42	1.00872	27.067	0.46202	27.067	0.03593
27.44	1.01141	27.0867	0.46709	27.0867	0.03887
27.46	1.00839	27.1064	0.47597	27.1064	0.04402
27.48	1.01544	27.1262	0.48294	27.1262	0.04807
27.5	1.01409	27.1459	0.47868	27.1459	0.0456
27.52	1.0094	27.1656	0.46891	27.1656	0.03992
27.54	1.00671	27.1853	0.45252	27.1853	0.0304
27.56	1.00571	27.205	0.44247	27.205	0.02457
27.58	1.00738	27.2247	0.4403	27.2247	0.0233
27.6	1.0047	27.2445	0.44664	27.2445	0.02699
27.62	1.00705	27.2642	0.45008	27.2642	0.02898
27.64	1.01007	27.2839	0.45451	27.2839	0.03156
27.66	1.00671	27.3036	0.45234	27.3036	0.0303
27.68	1.00805	27.3233	0.44709	27.3233	0.02725
27.7	1.00369	27.343	0.44799	27.343	0.02777
27.72	1.00872	27.3628	0.44872	27.3628	0.0282
27.74	1.00973	27.3825	0.45171	27.3825	0.02993
27.76	1.00537	27.4022	0.46139	27.4022	0.03556
27.78	1.0104	27.4219	0.45696	27.4219	0.03298
27.8	1.01007	27.4416	0.45279	27.4416	0.03056
27.82	1.00638	27.4613	0.46556	27.4613	0.03798
27.84	1.00906	27.4811	0.46718	27.4811	0.03892
27.86	1.01611	27.5008	0.47162	27.5008	0.0415
27.88	1.00906	27.5205	0.47207	27.5205	0.04176
27.9	1.0094	27.5402	0.466	27.5402	0.03824
27.92	1.00805	27.5599	0.45396	27.5599	0.03125
27.94	1.0104	27.5796	0.46356	27.5796	0.03682
27.96	1.00906	27.5994	0.47397	27.5994	0.04287
27.98	1.0151	27.6191	0.48257	27.6191	0.04786
28	1.01409	27.6388	0.48257	27.6388	0.04786
28.02	1.01141	27.6585	0.47876	27.6585	0.04565
28.04	1.0104	27.6782	0.47378	27.6782	0.04276
28.06	1.01107	27.6979	0.47668	27.6979	0.04445
28.08	1.01409	27.7177	0.47405	27.7177	0.04292
28.1	1.01074	27.7374	0.4678	27.7374	0.03929
28.12	1.00571	27.7571	0.45223	27.7571	0.03025
28.14	1.00671	27.7768	0.43982	27.7768	0.02304
28.16	1.00403	27.7965	0.44371	27.7965	0.0253
28.18	1.00805	27.8162	0.44896	27.8162	0.02835
28.2	1.0094	27.836	0.44968	27.836	0.02877
28.22	1.00571	27.8557	0.45231	27.8557	0.0303
28.24	1.00705	27.8754	0.45185	27.8754	0.03004
28.26	1.00839	27.8951	0.45339	27.8951	0.03093
28.28	1.0094	27.9148	0.45737	27.9148	0.03324
28.3	1.00738	27.9345	0.45275	27.9345	0.03056
28.32	1.00638	27.9543	0.44397	27.9543	0.02546
28.34	1.0047	27.974	0.43844	27.974	0.02225
28.36	1.00436	27.9937	0.43618	27.9937	0.02094
28.38	1.00571	28.0134	0.43283	28.0134	0.019
28.4	1.00403	28.0331	0.43447	28.0331	0.01995
28.42	1.00403	28.0528	0.43932	28.0528	0.02277
28.44	1.00738	28.0726	0.44536	28.0726	0.02628
28.46	1.00872	28.0923	0.45885	28.0923	0.03411
28.48	1.00906	28.112	0.45897	28.112	0.03419
28.5	1.01007	28.1317	0.45166	28.1317	0.02994
28.52	1.00369	28.1514	0.44662	28.1514	0.02702
28.54	1.00671	28.1711	0.44593	28.1711	0.02662
28.56	1.00839	28.1909	0.44995	28.1909	0.02895
28.58	1.00872	28.2106	0.4517	28.2106	0.02997
28.6	1.00772	28.2303	0.44703	28.2303	0.02726
28.62	1.00369	28.25	0.44263	28.25	0.0247
28.64	1.00805	28.2697	0.44746	28.2697	0.02751
28.66	1.00772	28.2894	0.44587	28.2894	0.02659
28.68	1.00973	28.3092	0.45034	28.3092	0.02918
28.7	1.00369	28.3289	0.45001	28.3289	0.029
28.72	1.01007	28.3486	0.45375	28.3486	0.03117
28.74	1.0094	28.3683	0.44817	28.3683	0.02793
28.76	1.00772	28.388	0.44649	28.388	0.02696
28.78	1.00335	28.4077	0.43964	28.4077	0.02298
28.8	1.00738	28.4275	0.44737	28.4275	0.02747
28.82	1.01074	28.4472	0.45854	28.4472	0.03396
28.84	1.01242	28.4669	0.46591	28.4669	0.03824
28.86	1.0094	28.4866	0.46268	28.4866	0.03637
28.88	1.00772	28.5063	0.45149	28.5063	0.02987
28.9	1.00839	28.526	0.44428	28.526	0.02568
28.92	1.00537	28.5458	0.44042	28.5458	0.02344
28.94	1.00738	28.5655	0.43937	28.5655	0.02283
28.96	1.00537	28.5852	0.43832	28.5852	0.02222
28.98	1.00705	28.6049	0.43735	28.6049	0.02167
29	1.00571	28.6246	0.4335	28.6246	0.01943
29.02	1.00403	28.6443	0.42873	28.6443	0.01666
29.04	1.0047	28.6641	0.42342	28.6641	0.01358
29.06	1.00268	28.6838	0.42165	28.6838	0.01255
29.08	1.0047	28.7035	0.42956	28.7035	0.01715
29.1	1.0047	28.7232	0.42516	28.7232	0.01459
29.12	1.00738	28.7429	0.42555	28.7429	0.01482
29.14	1	28.7626	0.43011	28.7626	0.01747
29.16	1.00705	28.7824	0.4335	28.7824	0.01944
29.18	1.00872	28.8021	0.42774	28.8021	0.01609
29.2	1.00369	28.8218	0.43013	28.8218	0.01748
29.22	1.00101	28.8415	0.41812	28.8415	0.01051
29.24	1.00537	28.8612	0.42015	28.8612	0.01169
29.26	1.00436	28.8809	0.43086	28.8809	0.01791
29.28	1.00872	28.9007	0.4366	28.9007	0.02125
29.3	1.00604	28.9204	0.43464	28.9204	0.02011
29.32	1.00537	28.9401	0.43875	28.9401	0.0225
29.34	1.00671	28.9598	0.43109	28.9598	0.01805
29.36	1.00772	28.9795	0.42977	28.9795	0.01728
29.38	1.00235	28.9992	0.4251	28.9992	0.01457
29.4	1.00537	29.019	0.42585	29.019	0.01501
29.42	1.00503	29.0387	0.42788	29.0387	0.01619
29.44	1.00872	29.0584	0.43824	29.0584	0.02221
29.46	1.00604	29.0781	0.43682	29.0781	0.02139
29.48	1.00772	29.0978	0.43269	29.0978	0.01899
29.5	1.00436	29.1175	0.42847	29.1175	0.01654
29.52	1.0047	29.1373	0.4219	29.1373	0.01272
29.54	1.00604	29.157	0.41985	29.157	0.01153
29.56	1.00201	29.1767	0.42749	29.1767	0.01597
29.58	1.00805	29.1964	0.43061	29.1964	0.01778
29.6	1.00738	29.2161	0.42594	29.2161	0.01507
29.62	1.00369	29.2358	0.419	29.2358	0.01104
29.64	1.00067	29.2556	0.4079	29.2556	0.00459
29.66	1.00168	29.2753	0.40576	29.2753	0.00335
29.68	1.0047	29.295	0.40987	29.295	0.00574
29.7	1.00369	29.3147	0.42032	29.3147	0.01181
29.72	1.00436	29.3344	0.42226	29.3344	0.01293
29.74	1.00705	29.3541	0.4194	29.3541	0.01127
29.76	1.00335	29.3739	0.42396	29.3739	0.01392
29.78	1.0047	29.3936	0.42291	29.3936	0.01331
29.8	1.00738	29.4133	0.41923	29.4133	0.01118
29.82	1.00369	29.433	0.42325	29.433	0.01351
29.84	1.0047	29.4527	0.42501	29.4527	0.01453
29.86	1.00671	29.4724	0.42016	29.4724	0.01171
29.88	1.00571	29.4922	0.41721	29.4922	0.01
29.9	1.00168	29.5119	0.41371	29.5119	0.00797
29.92	1.00302	29.5316	0.41112	29.5316	0.00647
29.94	1.00571	29.5513	0.41415	29.5513	0.00822
29.96	1.0047	29.571	0.41763	29.571	0.01024
29.98	1.0047	29.5907	0.41884	29.5907	0.01095
30	1.00403	29.6105	0.41987	29.6105	0.01155
		29.6302	0.42063	29.6302	0.01199
		29.6499	0.41959	29.6499	0.01138
		29.6696	0.41311	29.6696	0.00761
		29.6893	0.40644	29.6893	0.00374
		29.709	0.40132	29.709	0.000767737
		29.7288	0.4	29.7288	0
		29.7485	0.40112	29.7485	0.000652181
		29.7682	0.40841	29.7682	0.00488
		29.7879	0.40564	29.7879	0.00136
		29.8076	0.40812	29.8076	0.000936957
		29.8273	0.40715	29.8273	-0.00134
		29.8471	0.40564	29.8471	-0.00234
		29.8668	0.40129	29.8668	-0.00291
		29.8865	0.40467	29.8865	-0.00106
		29.9062	0.40426	29.9062	-0.00305
		29.9259	0.40621	29.9259	-0.00191
		29.9456	0.41206	29.9456	-0.00048844
		29.9654	0.41491	29.9654	-0.00434
		29.9851	0.40924	29.9851	-0.00206
		30.0048	0.40738	30.0048	-0.0069
		30.0245	0.40778	30.0245	-0.00291
		30.0442	0.40312	30.0442	-0.00377
		30.0639	0.40732	30.0639	-0.0032
		30.0837	0.4098	30.0837	-0.00362
		30.1034	0.40794	30.1034	-0.00277
		30.1231	0.40961	30.1231	-0.00191
		30.1428	0.41536	30.1428	-0.00405
		30.1625	0.40924	30.1625	-0.00206
		30.1822	0.41634	30.1822	-0.00348
		30.202	0.41792	30.202	-0.00448
		30.2217	0.41797	30.2217	-0.00819
		30.2414	0.419	30.2414	-0.00747
		30.2611	0.41941	30.2611	-0.00733
		30.2808	0.41329	30.2808	-0.00533
		30.3005	0.4184	30.3005	-0.00605
		30.3203	0.41962	30.3203	-0.01089
		30.34	0.4232	30.34	-0.00705
		30.3597	0.42704	30.3597	-0.00476
		30.3794	0.42781	30.3794	-0.00804
		30.3991	0.42903	30.3991	-0.00733
		30.4188	0.43025	30.4188	-0.00662
		30.4386	0.43455	30.4386	-0.0059
		30.4583	0.43522	30.4583	-0.00933
		30.478	0.43508	30.478	-0.00562
		30.4977	0.43413	30.4977	-0.00804
