# Supplementary material for: Electrochromic two-dimensional covalent organic framework with a reversible dark-to-transparent switch
Source: Nat Commun. 2020 Nov 2;11:5534. doi: 10.1038/s41467-020-19315-6 (PMC7608553; doi:10.1038/s41467-020-19315-6)
Supplement: Supplementary file 2 — Source Data [file 41467_2020_19315_MOESM2_ESM.zip › Source Data/Figure 3a.xlsx]

## Sheet: Sheet1
#K-Path	Energy-Level
	eV
0	-21.4505	0	-24	R	0
0.074	-21.4509	0.66498	-24	G	0.665
0.148	-21.4523	0.66498	5	T|U	1.327
0.222	-21.4544	0.66498	-24	G	1.995
0.296	-21.457	1.32748	-24	V|X	2.204
0.369	-21.4597	1.32748	5	G	2.346
0.443	-21.4623	1.32748	-24	Y|Z	2.491
0.517	-21.4644	1.99508	-24	G	3.154
0.591	-21.4657	1.99508	5
0.665	-21.4662	1.99508	-24
0.665	-21.4662	2.20416	-24
0.739	-21.4657	2.20416	5
0.812	-21.4644	2.20416	-24
0.886	-21.4623	2.34624	-24
0.959	-21.4597	2.34624	5
1.033	-21.457	2.34624	-24
1.107	-21.4544	2.49124	-24
1.18	-21.4523	2.49124	5
1.254	-21.4509	2.49124	-24
1.327	-21.4505	3.15449	-24
1.327	-21.4505	3.15449	5
1.402	-21.451	0	5
1.476	-21.4523	0	-24
1.55	-21.4544	0	0
1.624	-21.457	3.15449	0
1.698	-21.4597
1.773	-21.4623
1.847	-21.4644
1.921	-21.4657
1.995	-21.4662
1.995	-21.4662
2.018	-21.4662
2.042	-21.4662
2.065	-21.4662
2.088	-21.4662
2.111	-21.4662
2.134	-21.4662
2.158	-21.4662
2.181	-21.4662
2.204	-21.4662
2.204	-21.4662
2.22	-21.4662
2.236	-21.4662
2.252	-21.4662
2.267	-21.4662
2.283	-21.4662
2.299	-21.4662
2.315	-21.4662
2.33	-21.4662
2.346	-21.4662
2.346	-21.4662
2.362	-21.4662
2.378	-21.4662
2.395	-21.4662
2.411	-21.4662
2.427	-21.4662
2.443	-21.4662
2.459	-21.4662
2.475	-21.4662
2.491	-21.4662
2.491	-21.4505
2.565	-21.451
2.639	-21.4523
2.712	-21.4544
2.786	-21.457
2.86	-21.4597
2.933	-21.4623
3.007	-21.4644
3.081	-21.4657
3.154	-21.4662
#Band-index	2
3.154	-21.3899
3.081	-21.3894
3.007	-21.3878
2.933	-21.3854
2.86	-21.3825
2.786	-21.3793
2.712	-21.3763
2.639	-21.3739
2.565	-21.3723
2.491	-21.3717
2.491	-21.3899
2.475	-21.3899
2.459	-21.3899
2.443	-21.3899
2.427	-21.3899
2.411	-21.3899
2.395	-21.3899
2.378	-21.3899
2.362	-21.3899
2.346	-21.3899
2.346	-21.3899
2.33	-21.3899
2.315	-21.3899
2.299	-21.3899
2.283	-21.3899
2.267	-21.3899
2.252	-21.3899
2.236	-21.3899
2.22	-21.3899
2.204	-21.3899
2.204	-21.3899
2.181	-21.3899
2.158	-21.3899
2.134	-21.3899
2.111	-21.3899
2.088	-21.3899
2.065	-21.3899
2.042	-21.3899
2.018	-21.3899
1.995	-21.3899
1.995	-21.3899
1.921	-21.3894
1.847	-21.3878
1.773	-21.3854
1.698	-21.3825
1.624	-21.3793
1.55	-21.3763
1.476	-21.3739
1.402	-21.3723
1.327	-21.3717
1.327	-21.3717
1.254	-21.3723
1.18	-21.3739
1.107	-21.3763
1.033	-21.3793
0.959	-21.3825
0.886	-21.3854
0.812	-21.3878
0.739	-21.3894
0.665	-21.3899
0.665	-21.3899
0.591	-21.3894
0.517	-21.3878
0.443	-21.3854
0.369	-21.3825
0.296	-21.3793
0.222	-21.3763
0.148	-21.3739
0.074	-21.3723
0	-21.3717
#Band-index	3
0	-20.6174
0.074	-20.6177
0.148	-20.6187
0.222	-20.6201
0.296	-20.6219
0.369	-20.6238
0.443	-20.6256
0.517	-20.6271
0.591	-20.628
0.665	-20.6283
0.665	-20.6283
0.739	-20.628
0.812	-20.6271
0.886	-20.6256
0.959	-20.6238
1.033	-20.6219
1.107	-20.6201
1.18	-20.6187
1.254	-20.6177
1.327	-20.6174
1.327	-20.6174
1.402	-20.6177
1.476	-20.6187
1.55	-20.6201
1.624	-20.6219
1.698	-20.6238
1.773	-20.6256
1.847	-20.6271
1.921	-20.628
1.995	-20.6283
1.995	-20.6283
2.018	-20.6283
2.042	-20.6283
2.065	-20.6283
2.088	-20.6283
2.111	-20.6283
2.134	-20.6283
2.158	-20.6283
2.181	-20.6283
2.204	-20.6283
2.204	-20.6283
2.22	-20.6283
2.236	-20.6283
2.252	-20.6283
2.267	-20.6283
2.283	-20.6283
2.299	-20.6283
2.315	-20.6283
2.33	-20.6283
2.346	-20.6283
2.346	-20.6283
2.362	-20.6283
2.378	-20.6283
2.395	-20.6283
2.411	-20.6283
2.427	-20.6283
2.443	-20.6283
2.459	-20.6283
2.475	-20.6283
2.491	-20.6283
2.491	-20.6174
2.565	-20.6177
2.639	-20.6187
2.712	-20.6201
2.786	-20.6219
2.86	-20.6238
2.933	-20.6256
3.007	-20.6271
3.081	-20.628
3.154	-20.6283
#Band-index	4
3.154	-20.5638
3.081	-20.5635
3.007	-20.5626
2.933	-20.5613
2.86	-20.5597
2.786	-20.558
2.712	-20.5564
2.639	-20.5551
2.565	-20.5542
2.491	-20.5539
2.491	-20.5638
2.475	-20.5638
2.459	-20.5638
2.443	-20.5638
2.427	-20.5638
2.411	-20.5638
2.395	-20.5638
2.378	-20.5638
2.362	-20.5638
2.346	-20.5638
2.346	-20.5638
2.33	-20.5638
2.315	-20.5638
2.299	-20.5638
2.283	-20.5638
2.267	-20.5638
2.252	-20.5638
2.236	-20.5638
2.22	-20.5638
2.204	-20.5638
2.204	-20.5638
2.181	-20.5638
2.158	-20.5638
2.134	-20.5638
2.111	-20.5638
2.088	-20.5638
2.065	-20.5638
2.042	-20.5638
2.018	-20.5638
1.995	-20.5638
1.995	-20.5638
1.921	-20.5635
1.847	-20.5626
1.773	-20.5613
1.698	-20.5597
1.624	-20.558
1.55	-20.5564
1.476	-20.5551
1.402	-20.5542
1.327	-20.5539
1.327	-20.5539
1.254	-20.5542
1.18	-20.5551
1.107	-20.5564
1.033	-20.558
0.959	-20.5597
0.886	-20.5613
0.812	-20.5626
0.739	-20.5635
0.665	-20.5638
0.665	-20.5638
0.591	-20.5635
0.517	-20.5626
0.443	-20.5613
0.369	-20.5597
0.296	-20.558
0.222	-20.5564
0.148	-20.5551
0.074	-20.5542
0	-20.5539
#Band-index	5
0	-19.2421
0.074	-19.2425
0.148	-19.2436
0.222	-19.2454
0.296	-19.2476
0.369	-19.2499
0.443	-19.252
0.517	-19.2538
0.591	-19.2549
0.665	-19.2553
0.665	-19.2553
0.739	-19.2549
0.812	-19.2538
0.886	-19.252
0.959	-19.2499
1.033	-19.2476
1.107	-19.2454
1.18	-19.2436
1.254	-19.2425
1.327	-19.2421
1.327	-19.242
1.402	-19.2424
1.476	-19.2435
1.55	-19.2453
1.624	-19.2475
1.698	-19.2498
1.773	-19.252
1.847	-19.2538
1.921	-19.2549
1.995	-19.2553
1.995	-19.2553
2.018	-19.2553
2.042	-19.2554
2.065	-19.2554
2.088	-19.2554
2.111	-19.2555
2.134	-19.2555
2.158	-19.2555
2.181	-19.2556
2.204	-19.2556
2.204	-19.2553
2.22	-19.2553
2.236	-19.2553
2.252	-19.2553
2.267	-19.2553
2.283	-19.2553
2.299	-19.2553
2.315	-19.2553
2.33	-19.2553
2.346	-19.2553
2.346	-19.2553
2.362	-19.2553
2.378	-19.2554
2.395	-19.2554
2.411	-19.2554
2.427	-19.2555
2.443	-19.2555
2.459	-19.2555
2.475	-19.2556
2.491	-19.2556
2.491	-19.242
2.565	-19.2424
2.639	-19.2435
2.712	-19.2453
2.786	-19.2475
2.86	-19.2498
2.933	-19.252
3.007	-19.2538
3.081	-19.2549
3.154	-19.2553
#Band-index	6
3.154	-19.2324
3.081	-19.2318
3.007	-19.2302
2.933	-19.2276
2.86	-19.2243
2.786	-19.2209
2.712	-19.2177
2.639	-19.2151
2.565	-19.2133
2.491	-19.2127
2.491	-19.2322
2.475	-19.2322
2.459	-19.2323
2.443	-19.2323
2.427	-19.2323
2.411	-19.2324
2.395	-19.2324
2.378	-19.2324
2.362	-19.2324
2.346	-19.2324
2.346	-19.2324
2.33	-19.2324
2.315	-19.2324
2.299	-19.2324
2.283	-19.2324
2.267	-19.2324
2.252	-19.2324
2.236	-19.2324
2.22	-19.2324
2.204	-19.2324
2.204	-19.2322
2.181	-19.2322
2.158	-19.2323
2.134	-19.2323
2.111	-19.2323
2.088	-19.2324
2.065	-19.2324
2.042	-19.2324
2.018	-19.2324
1.995	-19.2324
1.995	-19.2324
1.921	-19.2318
1.847	-19.2302
1.773	-19.2276
1.698	-19.2243
1.624	-19.2209
1.55	-19.2177
1.476	-19.2151
1.402	-19.2133
1.327	-19.2127
1.327	-19.2126
1.254	-19.2132
1.18	-19.2149
1.107	-19.2176
1.033	-19.2208
0.959	-19.2243
0.886	-19.2275
0.812	-19.2301
0.739	-19.2318
0.665	-19.2324
0.665	-19.2324
0.591	-19.2318
0.517	-19.2301
0.443	-19.2275
0.369	-19.2243
0.296	-19.2208
0.222	-19.2176
0.148	-19.2149
0.074	-19.2132
0	-19.2126
#Band-index	7
0	-19.1911
0.074	-19.1914
0.148	-19.1924
0.222	-19.1939
0.296	-19.1957
0.369	-19.1976
0.443	-19.1995
0.517	-19.2009
0.591	-19.2019
0.665	-19.2022
0.665	-19.2022
0.739	-19.2019
0.812	-19.2009
0.886	-19.1995
0.959	-19.1976
1.033	-19.1957
1.107	-19.1939
1.18	-19.1924
1.254	-19.1914
1.327	-19.1911
1.327	-19.1911
1.402	-19.1914
1.476	-19.1924
1.55	-19.1939
1.624	-19.1957
1.698	-19.1976
1.773	-19.1995
1.847	-19.2009
1.921	-19.2019
1.995	-19.2022
1.995	-19.2022
2.018	-19.2022
2.042	-19.2022
2.065	-19.2022
2.088	-19.2022
2.111	-19.2022
2.134	-19.2022
2.158	-19.2022
2.181	-19.2022
2.204	-19.2022
2.204	-19.2022
2.22	-19.2022
2.236	-19.2022
2.252	-19.2022
2.267	-19.2022
2.283	-19.2022
2.299	-19.2022
2.315	-19.2022
2.33	-19.2022
2.346	-19.2022
2.346	-19.2022
2.362	-19.2022
2.378	-19.2022
2.395	-19.2022
2.411	-19.2022
2.427	-19.2022
2.443	-19.2022
2.459	-19.2022
2.475	-19.2022
2.491	-19.2022
2.491	-19.1911
2.565	-19.1914
2.639	-19.1924
2.712	-19.1939
2.786	-19.1957
2.86	-19.1977
2.933	-19.1995
3.007	-19.2009
3.081	-19.2019
3.154	-19.2022
#Band-index	8
3.154	-19.1687
3.081	-19.1684
3.007	-19.1675
2.933	-19.1661
2.86	-19.1643
2.786	-19.1625
2.712	-19.1607
2.639	-19.1593
2.565	-19.1584
2.491	-19.1581
2.491	-19.1687
2.475	-19.1687
2.459	-19.1687
2.443	-19.1687
2.427	-19.1687
2.411	-19.1687
2.395	-19.1687
2.378	-19.1687
2.362	-19.1687
2.346	-19.1687
2.346	-19.1687
2.33	-19.1687
2.315	-19.1687
2.299	-19.1687
2.283	-19.1687
2.267	-19.1687
2.252	-19.1687
2.236	-19.1687
2.22	-19.1688
2.204	-19.1687
2.204	-19.1687
2.181	-19.1687
2.158	-19.1687
2.134	-19.1687
2.111	-19.1687
2.088	-19.1687
2.065	-19.1687
2.042	-19.1687
2.018	-19.1687
1.995	-19.1687
1.995	-19.1687
1.921	-19.1684
1.847	-19.1675
1.773	-19.1661
1.698	-19.1643
1.624	-19.1625
1.55	-19.1607
1.476	-19.1593
1.402	-19.1584
1.327	-19.1581
1.327	-19.158
1.254	-19.1584
1.18	-19.1593
1.107	-19.1607
1.033	-19.1625
0.959	-19.1643
0.886	-19.1661
0.812	-19.1675
0.739	-19.1684
0.665	-19.1687
0.665	-19.1687
0.591	-19.1684
0.517	-19.1675
0.443	-19.1661
0.369	-19.1643
0.296	-19.1625
0.222	-19.1607
0.148	-19.1593
0.074	-19.1584
0	-19.1581
#Band-index	9
0	-18.0589
0.074	-18.0591
0.148	-18.0599
0.222	-18.0612
0.296	-18.0627
0.369	-18.0643
0.443	-18.0658
0.517	-18.067
0.591	-18.0679
0.665	-18.0681
0.665	-18.0681
0.739	-18.0678
0.812	-18.067
0.886	-18.0657
0.959	-18.064
1.033	-18.0623
1.107	-18.0607
1.18	-18.0594
1.254	-18.0586
1.327	-18.0583
1.327	-18.0589
1.402	-18.0591
1.476	-18.0599
1.55	-18.0612
1.624	-18.0627
1.698	-18.0643
1.773	-18.0658
1.847	-18.0671
1.921	-18.0679
1.995	-18.0681
1.995	-18.0681
2.018	-18.0682
2.042	-18.0682
2.065	-18.0683
2.088	-18.0684
2.111	-18.0685
2.134	-18.0686
2.158	-18.0687
2.181	-18.0688
2.204	-18.0688
2.204	-18.0688
2.22	-18.0687
2.236	-18.0687
2.252	-18.0686
2.267	-18.0685
2.283	-18.0684
2.299	-18.0683
2.315	-18.0682
2.33	-18.0682
2.346	-18.0681
2.346	-18.0681
2.362	-18.0681
2.378	-18.0681
2.395	-18.0681
2.411	-18.0681
2.427	-18.0681
2.443	-18.0681
2.459	-18.0681
2.475	-18.0681
2.491	-18.0681
2.491	-18.0583
2.565	-18.0586
2.639	-18.0594
2.712	-18.0607
2.786	-18.0623
2.86	-18.0641
2.933	-18.0657
3.007	-18.067
3.081	-18.0678
3.154	-18.0681
#Band-index	10
3.154	-17.9767
3.081	-17.9763
3.007	-17.9753
2.933	-17.9736
2.86	-17.9716
2.786	-17.9694
2.712	-17.9674
2.639	-17.9657
2.565	-17.9647
2.491	-17.9643
2.491	-17.9781
2.475	-17.9781
2.459	-17.978
2.443	-17.9778
2.427	-17.9775
2.411	-17.9773
2.395	-17.9771
2.378	-17.9769
2.362	-17.9768
2.346	-17.9767
2.346	-17.9767
2.33	-17.9767
2.315	-17.9767
2.299	-17.9767
2.283	-17.9768
2.267	-17.9768
2.252	-17.9768
2.236	-17.9768
2.22	-17.9768
2.204	-17.9768
2.204	-17.9781
2.181	-17.978
2.158	-17.9779
2.134	-17.9777
2.111	-17.9775
2.088	-17.9773
2.065	-17.9771
2.042	-17.9769
2.018	-17.9768
1.995	-17.9767
1.995	-17.9767
1.921	-17.9763
1.847	-17.9753
1.773	-17.9736
1.698	-17.9716
1.624	-17.9694
1.55	-17.9674
1.476	-17.9658
1.402	-17.9647
1.327	-17.9644
1.327	-17.9655
1.254	-17.9659
1.18	-17.9669
1.107	-17.9684
1.033	-17.9702
0.959	-17.9721
0.886	-17.9739
0.812	-17.9754
0.739	-17.9764
0.665	-17.9767
0.665	-17.9767
0.591	-17.9764
0.517	-17.9754
0.443	-17.974
0.369	-17.9722
0.296	-17.9702
0.222	-17.9684
0.148	-17.9669
0.074	-17.9659
0	-17.9655
#Band-index	11
0	-17.6175
0.074	-17.6193
0.148	-17.6242
0.222	-17.631
0.296	-17.6386
0.369	-17.6461
0.443	-17.6528
0.517	-17.658
0.591	-17.6613
0.665	-17.6624
0.665	-17.6624
0.739	-17.6615
0.812	-17.6588
0.886	-17.6547
0.959	-17.6497
1.033	-17.6443
1.107	-17.6392
1.18	-17.635
1.254	-17.6323
1.327	-17.6313
1.327	-17.6358
1.402	-17.6366
1.476	-17.6388
1.55	-17.6423
1.624	-17.6466
1.698	-17.6513
1.773	-17.6556
1.847	-17.6592
1.921	-17.6616
1.995	-17.6624
1.995	-17.6624
2.018	-17.6617
2.042	-17.6598
2.065	-17.6566
2.088	-17.6526
2.111	-17.6481
2.134	-17.6436
2.158	-17.6396
2.181	-17.6369
2.204	-17.6359
2.204	-17.6539
2.22	-17.6542
2.236	-17.6549
2.252	-17.6561
2.267	-17.6575
2.283	-17.6589
2.299	-17.6603
2.315	-17.6614
2.33	-17.6622
2.346	-17.6624
2.346	-17.6624
2.362	-17.6621
2.378	-17.661
2.395	-17.6595
2.411	-17.6575
2.427	-17.6554
2.443	-17.6533
2.459	-17.6516
2.475	-17.6505
2.491	-17.6501
2.491	-17.644
2.565	-17.6446
2.639	-17.6462
2.712	-17.6486
2.786	-17.6516
2.86	-17.6548
2.933	-17.6578
3.007	-17.6603
3.081	-17.6619
3.154	-17.6624
#Band-index	12
3.154	-17.5418
3.081	-17.5412
3.007	-17.5396
2.933	-17.5371
2.86	-17.5341
2.786	-17.531
2.712	-17.528
2.639	-17.5256
2.565	-17.524
2.491	-17.5235
2.491	-17.5268
2.475	-17.5277
2.459	-17.53
2.443	-17.5328
2.427	-17.5355
2.411	-17.5378
2.395	-17.5395
2.378	-17.5408
2.362	-17.5416
2.346	-17.5418
2.346	-17.5418
2.33	-17.5414
2.315	-17.54
2.299	-17.5377
2.283	-17.5344
2.267	-17.5301
2.252	-17.5246
2.236	-17.518
2.22	-17.5103
2.204	-17.5031
2.204	-17.5441
2.181	-17.544
2.158	-17.5437
2.134	-17.5433
2.111	-17.5429
2.088	-17.5425
2.065	-17.5422
2.042	-17.542
2.018	-17.5418
1.995	-17.5418
1.995	-17.5418
1.921	-17.5408
1.847	-17.5379
1.773	-17.5332
1.698	-17.527
1.624	-17.5196
1.55	-17.5114
1.476	-17.5027
1.402	-17.4939
1.327	-17.4875
1.327	-17.5119
1.254	-17.5131
1.18	-17.5162
1.107	-17.5207
1.033	-17.5257
0.959	-17.5308
0.886	-17.5352
0.812	-17.5388
0.739	-17.541
0.665	-17.5418
0.665	-17.5418
0.591	-17.5399
0.517	-17.5343
0.443	-17.5257
0.369	-17.5157
0.296	-17.5085
0.222	-17.5113
0.148	-17.5186
0.074	-17.5242
0	-17.5263
#Band-index	13
0	-17.4558
0.074	-17.4588
0.148	-17.4667
0.222	-17.4763
0.296	-17.4802
0.369	-17.4715
0.443	-17.4567
0.517	-17.4401
0.591	-17.4254
0.665	-17.4189
0.665	-17.4189
0.739	-17.4207
0.812	-17.4255
0.886	-17.4319
0.959	-17.4388
1.033	-17.4456
1.107	-17.4517
1.18	-17.4567
1.254	-17.4601
1.327	-17.4613
1.327	-17.481
1.402	-17.4747
1.476	-17.4663
1.55	-17.4578
1.624	-17.4493
1.698	-17.441
1.773	-17.433
1.847	-17.426
1.921	-17.4209
1.995	-17.4189
1.995	-17.4189
2.018	-17.4204
2.042	-17.4246
2.065	-17.431
2.088	-17.4389
2.111	-17.4473
2.134	-17.4553
2.158	-17.4619
2.181	-17.4663
2.204	-17.4678
2.204	-17.4993
2.22	-17.4911
2.236	-17.4805
2.252	-17.4693
2.267	-17.4578
2.283	-17.4465
2.299	-17.4361
2.315	-17.4272
2.33	-17.4211
2.346	-17.4189
2.346	-17.4189
2.362	-17.421
2.378	-17.4268
2.395	-17.435
2.411	-17.4446
2.427	-17.4544
2.443	-17.4637
2.459	-17.4716
2.475	-17.4771
2.491	-17.4791
2.491	-17.4088
2.565	-17.4091
2.639	-17.41
2.712	-17.4113
2.786	-17.413
2.86	-17.4147
2.933	-17.4164
3.007	-17.4177
3.081	-17.4186
3.154	-17.4189
#Band-index	14
3.154	-17.3175
3.081	-17.3165
3.007	-17.3136
2.933	-17.3092
2.86	-17.3037
2.786	-17.2979
2.712	-17.2924
2.639	-17.2879
2.565	-17.2849
2.491	-17.2839
2.491	-17.247
2.475	-17.2511
2.459	-17.2599
2.443	-17.2702
2.427	-17.281
2.411	-17.2916
2.395	-17.3014
2.378	-17.3097
2.362	-17.3154
2.346	-17.3175
2.346	-17.3175
2.33	-17.3154
2.315	-17.3097
2.299	-17.3015
2.283	-17.2916
2.267	-17.2809
2.252	-17.2696
2.236	-17.2581
2.22	-17.2466
2.204	-17.2364
2.204	-17.3144
2.181	-17.3145
2.158	-17.3148
2.134	-17.3152
2.111	-17.3157
2.088	-17.3162
2.065	-17.3167
2.042	-17.3171
2.018	-17.3174
1.995	-17.3175
1.995	-17.3175
1.921	-17.3144
1.847	-17.3061
1.773	-17.294
1.698	-17.2797
1.624	-17.2644
1.55	-17.2491
1.476	-17.2344
1.402	-17.2208
1.327	-17.2104
1.327	-17.2175
1.254	-17.2229
1.18	-17.2345
1.107	-17.2487
1.033	-17.264
0.959	-17.2793
0.886	-17.2938
0.812	-17.306
0.739	-17.3144
0.665	-17.3175
0.665	-17.3175
0.591	-17.3087
0.517	-17.2874
0.443	-17.2602
0.369	-17.2324
0.296	-17.235
0.222	-17.2526
0.148	-17.2676
0.074	-17.2778
0	-17.2815
#Band-index	15
0	-17.1351
0.074	-17.1399
0.148	-17.1537
0.222	-17.1746
0.296	-17.2001
0.369	-17.2116
0.443	-17.193
0.517	-17.1746
0.591	-17.1608
0.665	-17.1555
0.665	-17.1555
0.739	-17.1562
0.812	-17.1583
0.886	-17.1614
0.959	-17.1654
1.033	-17.1702
1.107	-17.1759
1.18	-17.1824
1.254	-17.1891
1.327	-17.1927
1.327	-17.2063
1.402	-17.1975
1.476	-17.1884
1.55	-17.1805
1.624	-17.1738
1.698	-17.168
1.773	-17.163
1.847	-17.1591
1.921	-17.1564
1.995	-17.1555
1.995	-17.1555
2.018	-17.1556
2.042	-17.1559
2.065	-17.1563
2.088	-17.1568
2.111	-17.1574
2.134	-17.1579
2.158	-17.1583
2.181	-17.1585
2.204	-17.1586
2.204	-17.2331
2.22	-17.223
2.236	-17.2114
2.252	-17.2001
2.267	-17.1891
2.283	-17.1788
2.299	-17.1696
2.315	-17.1622
2.33	-17.1572
2.346	-17.1555
2.346	-17.1555
2.362	-17.157
2.378	-17.1613
2.395	-17.1678
2.411	-17.176
2.427	-17.1852
2.443	-17.1949
2.459	-17.2046
2.475	-17.213
2.491	-17.2169
2.491	-17.1323
2.565	-17.1331
2.639	-17.1352
2.712	-17.1383
2.786	-17.1421
2.86	-17.1462
2.933	-17.1499
3.007	-17.1529
3.081	-17.1548
3.154	-17.1555
#Band-index	16
3.154	-16.987
3.081	-16.9862
3.007	-16.9837
2.933	-16.98
2.86	-16.9753
2.786	-16.9703
2.712	-16.9656
2.639	-16.9618
2.565	-16.9592
2.491	-16.9583
2.491	-16.9268
2.475	-16.9287
2.459	-16.9341
2.443	-16.9423
2.427	-16.9521
2.411	-16.9623
2.395	-16.972
2.378	-16.9799
2.362	-16.9852
2.346	-16.987
2.346	-16.987
2.33	-16.9848
2.315	-16.9784
2.299	-16.9689
2.283	-16.9574
2.267	-16.9451
2.252	-16.9332
2.236	-16.9232
2.22	-16.9164
2.204	-16.914
2.204	-16.8743
2.181	-16.8802
2.158	-16.8948
2.134	-16.9131
2.111	-16.9322
2.088	-16.95
2.065	-16.9653
2.042	-16.977
2.018	-16.9845
1.995	-16.987
1.995	-16.987
1.921	-16.984
1.847	-16.9756
1.773	-16.9627
1.698	-16.9469
1.624	-16.9298
1.55	-16.9134
1.476	-16.8996
1.402	-16.8903
1.327	-16.887
1.327	-16.9001
1.254	-16.9029
1.18	-16.9108
1.107	-16.9226
1.033	-16.9369
0.959	-16.9518
0.886	-16.9657
0.812	-16.977
0.739	-16.9844
0.665	-16.987
0.665	-16.987
0.591	-16.9809
0.517	-16.9649
0.443	-16.9433
0.369	-16.9197
0.296	-16.897
0.222	-16.877
0.148	-16.8614
0.074	-16.8514
0	-16.848
#Band-index	17
0	-16.7335
0.074	-16.7308
0.148	-16.7235
0.222	-16.7129
0.296	-16.7008
0.369	-16.6888
0.443	-16.6783
0.517	-16.67
0.591	-16.6648
0.665	-16.663
0.665	-16.663
0.739	-16.6632
0.812	-16.6637
0.886	-16.6646
0.959	-16.6661
1.033	-16.6679
1.107	-16.6701
1.18	-16.6722
1.254	-16.6738
1.327	-16.6744
1.327	-16.6819
1.402	-16.681
1.476	-16.6784
1.55	-16.675
1.624	-16.6714
1.698	-16.6683
1.773	-16.6659
1.847	-16.6643
1.921	-16.6633
1.995	-16.663
1.995	-16.663
2.018	-16.6652
2.042	-16.6717
2.065	-16.6821
2.088	-16.6959
2.111	-16.7122
2.134	-16.73
2.158	-16.7474
2.181	-16.7614
2.204	-16.7671
2.204	-16.7156
2.22	-16.7137
2.236	-16.7082
2.252	-16.7003
2.267	-16.6913
2.283	-16.6823
2.299	-16.6744
2.315	-16.6682
2.33	-16.6643
2.346	-16.663
2.346	-16.663
2.362	-16.6642
2.378	-16.6676
2.395	-16.6731
2.411	-16.68
2.427	-16.6876
2.443	-16.6953
2.459	-16.7018
2.475	-16.7063
2.491	-16.7079
2.491	-16.6289
2.565	-16.63
2.639	-16.6331
2.712	-16.6377
2.786	-16.6433
2.86	-16.6493
2.933	-16.6547
3.007	-16.6592
3.081	-16.662
3.154	-16.663
#Band-index	18
3.154	-15.5393
3.081	-15.5392
3.007	-15.5389
2.933	-15.5386
2.86	-15.5382
2.786	-15.5379
2.712	-15.5376
2.639	-15.5374
2.565	-15.5372
2.491	-15.5372
2.491	-15.5017
2.475	-15.5019
2.459	-15.5025
2.443	-15.504
2.427	-15.5077
2.411	-15.5153
2.395	-15.5245
2.378	-15.5324
2.362	-15.5375
2.346	-15.5393
2.346	-15.5393
2.33	-15.5389
2.315	-15.5378
2.299	-15.5365
2.283	-15.5353
2.267	-15.5343
2.252	-15.5337
2.236	-15.5332
2.22	-15.533
2.204	-15.5329
2.204	-15.5173
2.181	-15.5179
2.158	-15.5197
2.134	-15.5224
2.111	-15.5257
2.088	-15.5293
2.065	-15.5329
2.042	-15.5361
2.018	-15.5384
1.995	-15.5393
1.995	-15.5393
1.921	-15.5388
1.847	-15.5377
1.773	-15.5363
1.698	-15.5351
1.624	-15.5342
1.55	-15.5336
1.476	-15.5332
1.402	-15.5331
1.327	-15.533
1.327	-15.4944
1.254	-15.4948
1.18	-15.4961
1.107	-15.4989
1.033	-15.5048
0.959	-15.5142
0.886	-15.5241
0.812	-15.5323
0.739	-15.5375
0.665	-15.5393
0.665	-15.5393
0.591	-15.5358
0.517	-15.527
0.443	-15.518
0.369	-15.5137
0.296	-15.5129
0.222	-15.5134
0.148	-15.5144
0.074	-15.5153
0	-15.5156
#Band-index	19
0	-15.3316
0.074	-15.3408
0.148	-15.3647
0.222	-15.3961
0.296	-15.4291
0.369	-15.4589
0.443	-15.4811
0.517	-15.4923
0.591	-15.4962
0.665	-15.4971
0.665	-15.4971
0.739	-15.4968
0.812	-15.4959
0.886	-15.4943
0.959	-15.4917
1.033	-15.4869
1.107	-15.4784
1.18	-15.4685
1.254	-15.461
1.327	-15.4582
1.327	-15.4106
1.402	-15.4144
1.476	-15.4246
1.55	-15.4388
1.624	-15.4542
1.698	-15.4689
1.773	-15.4811
1.847	-15.49
1.921	-15.4954
1.995	-15.4971
1.995	-15.4971
2.018	-15.4944
2.042	-15.486
2.065	-15.4721
2.088	-15.4528
2.111	-15.4288
2.134	-15.4013
2.158	-15.3723
2.181	-15.3458
2.204	-15.3332
2.204	-15.4169
2.22	-15.4205
2.236	-15.4303
2.252	-15.4437
2.267	-15.458
2.283	-15.4715
2.299	-15.4826
2.315	-15.4907
2.33	-15.4955
2.346	-15.4971
2.346	-15.4971
2.362	-15.497
2.378	-15.4966
2.395	-15.4957
2.411	-15.4936
2.427	-15.4882
2.443	-15.4785
2.459	-15.468
2.475	-15.4601
2.491	-15.4572
2.491	-15.4917
2.565	-15.4919
2.639	-15.4924
2.712	-15.4931
2.786	-15.494
2.86	-15.4949
2.933	-15.4958
3.007	-15.4965
3.081	-15.4969
3.154	-15.4971
#Band-index	20
3.154	-15.0084
3.081	-15.0082
3.007	-15.0078
2.933	-15.007
2.86	-15.0061
2.786	-15.0052
2.712	-15.0042
2.639	-15.0034
2.565	-15.0029
2.491	-15.0027
2.491	-15.1815
2.475	-15.1768
2.459	-15.1633
2.443	-15.143
2.427	-15.1181
2.411	-15.0907
2.395	-15.0627
2.378	-15.0364
2.362	-15.0161
2.346	-15.0084
2.346	-15.0084
2.33	-15.0149
2.315	-15.0337
2.299	-15.0596
2.283	-15.0879
2.267	-15.1161
2.252	-15.1422
2.236	-15.164
2.22	-15.1789
2.204	-15.1842
2.204	-15.2286
2.181	-15.2148
2.158	-15.1844
2.134	-15.1491
2.111	-15.1137
2.088	-15.0809
2.065	-15.0525
2.042	-15.0297
2.018	-15.014
1.995	-15.0084
1.995	-15.0084
1.921	-15.0148
1.847	-15.0331
1.773	-15.0573
1.698	-15.0831
1.624	-15.1084
1.55	-15.1316
1.476	-15.1508
1.402	-15.1639
1.327	-15.1686
1.327	-15.1658
1.254	-15.1617
1.18	-15.15
1.107	-15.1323
1.033	-15.1104
0.959	-15.0858
0.886	-15.0601
0.812	-15.0354
0.739	-15.0159
0.665	-15.0084
0.665	-15.0084
0.591	-15.0271
0.517	-15.0636
0.443	-15.1014
0.369	-15.1358
0.296	-15.1648
0.222	-15.1879
0.148	-15.2044
0.074	-15.2144
0	-15.2177
#Band-index	21
0	-15.0872
0.074	-15.0809
0.148	-15.0654
0.222	-15.0467
0.296	-15.0289
0.369	-15.0139
0.443	-15.0023
0.517	-14.994
0.591	-14.9891
0.665	-14.9875
0.665	-14.9875
0.739	-14.9886
0.812	-14.9894
0.886	-14.9892
0.959	-14.9886
1.033	-14.9879
1.107	-14.9871
1.18	-14.9865
1.254	-14.986
1.327	-14.9859
1.327	-14.9878
1.402	-14.988
1.476	-14.9885
1.55	-14.9892
1.624	-14.99
1.698	-14.9908
1.773	-14.9913
1.847	-14.9911
1.921	-14.9894
1.995	-14.9875
1.995	-14.9875
2.018	-14.9948
2.042	-15.0119
2.065	-15.033
2.088	-15.0545
2.111	-15.0736
2.134	-15.0893
2.158	-15.1009
2.181	-15.1081
2.204	-15.1105
2.204	-14.9935
2.22	-14.9935
2.236	-14.9935
2.252	-14.9934
2.267	-14.9933
2.283	-14.9931
2.299	-14.9928
2.315	-14.9919
2.33	-14.9897
2.346	-14.9875
2.346	-14.9875
2.362	-14.9887
2.378	-14.9899
2.395	-14.9904
2.411	-14.9906
2.427	-14.9907
2.443	-14.9908
2.459	-14.9908
2.475	-14.9908
2.491	-14.9908
2.491	-14.9829
2.565	-14.9831
2.639	-14.9834
2.712	-14.984
2.786	-14.9848
2.86	-14.9856
2.933	-14.9863
3.007	-14.9869
3.081	-14.9873
3.154	-14.9875
#Band-index	22
3.154	-14.8958
3.081	-14.8953
3.007	-14.8941
2.933	-14.8922
2.86	-14.89
2.786	-14.8879
2.712	-14.8863
2.639	-14.8854
2.565	-14.885
2.491	-14.8849
2.491	-14.8205
2.475	-14.8207
2.459	-14.8214
2.443	-14.8231
2.427	-14.8269
2.411	-14.8359
2.395	-14.8516
2.378	-14.8708
2.362	-14.8882
2.346	-14.8958
2.346	-14.8958
2.33	-14.8895
2.315	-14.876
2.299	-14.8626
2.283	-14.853
2.267	-14.8472
2.252	-14.8439
2.236	-14.842
2.22	-14.8411
2.204	-14.8408
2.204	-14.8267
2.181	-14.8267
2.158	-14.827
2.134	-14.8276
2.111	-14.8293
2.088	-14.8346
2.065	-14.8481
2.042	-14.8684
2.018	-14.8874
1.995	-14.8958
1.995	-14.8958
1.921	-14.889
1.847	-14.8751
1.773	-14.864
1.698	-14.8601
1.624	-14.8617
1.55	-14.8654
1.476	-14.8691
1.402	-14.8718
1.327	-14.8728
1.327	-14.8565
1.254	-14.8556
1.18	-14.8529
1.107	-14.849
1.033	-14.845
0.959	-14.8441
0.886	-14.8524
0.812	-14.8699
0.739	-14.8877
0.665	-14.8958
0.665	-14.8958
0.591	-14.8779
0.517	-14.8516
0.443	-14.8435
0.369	-14.8455
0.296	-14.8503
0.222	-14.8554
0.148	-14.8597
0.074	-14.8626
0	-14.8636
#Band-index	23
0	-14.8538
0.074	-14.8521
0.148	-14.8473
0.222	-14.8398
0.296	-14.8306
0.369	-14.8209
0.443	-14.812
0.517	-14.807
0.591	-14.8113
0.665	-14.8128
0.665	-14.8128
0.739	-14.8137
0.812	-14.8157
0.886	-14.8178
0.959	-14.8221
1.033	-14.8305
1.107	-14.8392
1.18	-14.8465
1.254	-14.8512
1.327	-14.8529
1.327	-14.8541
1.402	-14.8525
1.476	-14.8478
1.55	-14.8406
1.624	-14.8319
1.698	-14.8229
1.773	-14.8157
1.847	-14.8132
1.921	-14.8129
1.995	-14.8128
1.995	-14.8128
2.018	-14.8128
2.042	-14.8123
2.065	-14.8095
2.088	-14.8035
2.111	-14.7997
2.134	-14.7983
2.158	-14.7977
2.181	-14.7975
2.204	-14.7974
2.204	-14.7995
2.22	-14.7995
2.236	-14.7997
2.252	-14.8001
2.267	-14.8008
2.283	-14.8023
2.299	-14.8053
2.315	-14.8092
2.33	-14.8119
2.346	-14.8128
2.346	-14.8128
2.362	-14.8126
2.378	-14.8118
2.395	-14.81
2.411	-14.8061
2.427	-14.8007
2.443	-14.7981
2.459	-14.7974
2.475	-14.7972
2.491	-14.7971
2.491	-14.8498
2.565	-14.8485
2.639	-14.8448
2.712	-14.8394
2.786	-14.8334
2.86	-14.8273
2.933	-14.8217
3.007	-14.817
3.081	-14.8139
3.154	-14.8128
#Band-index	24
3.154	-14.7946
3.081	-14.7962
3.007	-14.8011
2.933	-14.8084
2.86	-14.8172
2.786	-14.8262
2.712	-14.8338
2.639	-14.8391
2.565	-14.8421
2.491	-14.843
2.491	-14.7739
2.475	-14.775
2.459	-14.7785
2.443	-14.7843
2.427	-14.7906
2.411	-14.7935
2.395	-14.7942
2.378	-14.7945
2.362	-14.7945
2.346	-14.7946
2.346	-14.7946
2.33	-14.7942
2.315	-14.7929
2.299	-14.7893
2.283	-14.782
2.267	-14.7727
2.252	-14.7649
2.236	-14.76
2.22	-14.7574
2.204	-14.7567
2.204	-14.7182
2.181	-14.7199
2.158	-14.7271
2.134	-14.744
2.111	-14.7656
2.088	-14.7835
2.065	-14.7912
2.042	-14.7935
2.018	-14.7943
1.995	-14.7946
1.995	-14.7946
1.921	-14.7958
1.847	-14.7985
1.773	-14.7975
1.698	-14.7899
1.624	-14.7836
1.55	-14.7833
1.476	-14.7859
1.402	-14.7885
1.327	-14.7895
1.327	-14.8024
1.254	-14.8017
1.18	-14.7999
1.107	-14.7989
1.033	-14.8011
0.959	-14.8066
0.886	-14.8065
0.812	-14.8008
0.739	-14.7962
0.665	-14.7946
0.665	-14.7946
0.591	-14.7955
0.517	-14.791
0.443	-14.7626
0.369	-14.7501
0.296	-14.7533
0.222	-14.7578
0.148	-14.7618
0.074	-14.7645
0	-14.7655
#Band-index	25
0	-14.712
0.074	-14.7083
0.148	-14.6997
0.222	-14.695
0.296	-14.701
0.369	-14.7207
0.443	-14.738
0.517	-14.7372
0.591	-14.7355
0.665	-14.7348
0.665	-14.7348
0.739	-14.7355
0.812	-14.7372
0.886	-14.7391
0.959	-14.7392
1.033	-14.7352
1.107	-14.7275
1.18	-14.7194
1.254	-14.7139
1.327	-14.7121
1.327	-14.7257
1.402	-14.7266
1.476	-14.7298
1.55	-14.7355
1.624	-14.7415
1.698	-14.7435
1.773	-14.7414
1.847	-14.7382
1.921	-14.7357
1.995	-14.7348
1.995	-14.7348
2.018	-14.7336
2.042	-14.7305
2.065	-14.7262
2.088	-14.7216
2.111	-14.717
2.134	-14.7117
2.158	-14.7027
2.181	-14.6881
2.204	-14.6789
2.204	-14.6992
2.22	-14.7015
2.236	-14.7076
2.252	-14.7157
2.267	-14.7231
2.283	-14.7284
2.299	-14.7317
2.315	-14.7335
2.33	-14.7345
2.346	-14.7348
2.346	-14.7348
2.362	-14.7343
2.378	-14.7329
2.395	-14.7301
2.411	-14.7256
2.427	-14.7187
2.443	-14.7094
2.459	-14.6989
2.475	-14.69
2.491	-14.6864
2.491	-14.784
2.565	-14.7824
2.639	-14.7779
2.712	-14.771
2.786	-14.7628
2.86	-14.7543
2.933	-14.7465
3.007	-14.7402
3.081	-14.7362
3.154	-14.7348
#Band-index	26
3.154	-14.6003
3.081	-14.6023
3.007	-14.6083
2.933	-14.6174
2.86	-14.6286
2.786	-14.6405
2.712	-14.6518
2.639	-14.6611
2.565	-14.6671
2.491	-14.6692
2.491	-14.6208
2.475	-14.619
2.459	-14.6148
2.443	-14.6104
2.427	-14.6068
2.411	-14.6042
2.395	-14.6023
2.378	-14.6012
2.362	-14.6005
2.346	-14.6003
2.346	-14.6003
2.33	-14.6003
2.315	-14.6002
2.299	-14.6001
2.283	-14.5999
2.267	-14.5997
2.252	-14.5994
2.236	-14.5992
2.22	-14.599
2.204	-14.599
2.204	-14.6502
2.181	-14.6429
2.158	-14.6315
2.134	-14.6216
2.111	-14.614
2.088	-14.6084
2.065	-14.6046
2.042	-14.6021
2.018	-14.6007
1.995	-14.6003
1.995	-14.6003
1.921	-14.6023
1.847	-14.6082
1.773	-14.6173
1.698	-14.6284
1.624	-14.6404
1.55	-14.6518
1.476	-14.6611
1.402	-14.6672
1.327	-14.6694
1.327	-14.6786
1.254	-14.676
1.18	-14.6689
1.107	-14.6583
1.033	-14.6455
0.959	-14.632
0.886	-14.6193
0.812	-14.6091
0.739	-14.6025
0.665	-14.6003
0.665	-14.6003
0.591	-14.6023
0.517	-14.6086
0.443	-14.6193
0.369	-14.634
0.296	-14.6515
0.222	-14.6688
0.148	-14.6808
0.074	-14.6857
0	-14.6871
#Band-index	27
0	-14.6364
0.074	-14.6327
0.148	-14.6221
0.222	-14.6066
0.296	-14.5946
0.369	-14.5899
0.443	-14.587
0.517	-14.5829
0.591	-14.579
0.665	-14.5774
0.665	-14.5774
0.739	-14.5794
0.812	-14.5848
0.886	-14.5927
0.959	-14.6017
1.033	-14.6101
1.107	-14.6165
1.18	-14.62
1.254	-14.6209
1.327	-14.621
1.327	-14.6086
1.402	-14.6089
1.476	-14.6095
1.55	-14.6092
1.624	-14.606
1.698	-14.5997
1.773	-14.5918
1.847	-14.5844
1.921	-14.5793
1.995	-14.5774
1.995	-14.5774
2.018	-14.5775
2.042	-14.5778
2.065	-14.5783
2.088	-14.5788
2.111	-14.5794
2.134	-14.5798
2.158	-14.5802
2.181	-14.5804
2.204	-14.5805
2.204	-14.5663
2.22	-14.5672
2.236	-14.5693
2.252	-14.5717
2.267	-14.5737
2.283	-14.5752
2.299	-14.5762
2.315	-14.5769
2.33	-14.5773
2.346	-14.5774
2.346	-14.5774
2.362	-14.5774
2.378	-14.5772
2.395	-14.5769
2.411	-14.5765
2.427	-14.5759
2.443	-14.5752
2.459	-14.5744
2.475	-14.5738
2.491	-14.5735
2.491	-14.6397
2.565	-14.6378
2.639	-14.6325
2.712	-14.6244
2.786	-14.6143
2.86	-14.6034
2.933	-14.5932
3.007	-14.5848
3.081	-14.5793
3.154	-14.5774
#Band-index	28
3.154	-14.528
3.081	-14.5292
3.007	-14.5329
2.933	-14.5385
2.86	-14.5454
2.786	-14.5529
2.712	-14.5599
2.639	-14.5657
2.565	-14.5696
2.491	-14.5709
2.491	-14.5472
2.475	-14.5461
2.459	-14.5433
2.443	-14.5396
2.427	-14.536
2.411	-14.533
2.395	-14.5307
2.378	-14.5292
2.362	-14.5283
2.346	-14.528
2.346	-14.528
2.33	-14.5279
2.315	-14.5278
2.299	-14.5275
2.283	-14.527
2.267	-14.5261
2.252	-14.5247
2.236	-14.5221
2.22	-14.5182
2.204	-14.5154
2.204	-14.5508
2.181	-14.5504
2.158	-14.5492
2.134	-14.5471
2.111	-14.5442
2.088	-14.5405
2.065	-14.5363
2.042	-14.5322
2.018	-14.5291
1.995	-14.528
1.995	-14.528
1.921	-14.5294
1.847	-14.5336
1.773	-14.5399
1.698	-14.5473
1.624	-14.5544
1.55	-14.5594
1.476	-14.5601
1.402	-14.5558
1.327	-14.5522
1.327	-14.5918
1.254	-14.5898
1.18	-14.5841
1.107	-14.5755
1.033	-14.5649
0.959	-14.5537
0.886	-14.5434
0.812	-14.5351
0.739	-14.5298
0.665	-14.528
0.665	-14.528
0.591	-14.529
0.517	-14.5319
0.443	-14.5352
0.369	-14.54
0.296	-14.5584
0.222	-14.5781
0.148	-14.5882
0.074	-14.5932
0	-14.5949
#Band-index	29
0	-14.3769
0.074	-14.3886
0.148	-14.4191
0.222	-14.4573
0.296	-14.4882
0.369	-14.4877
0.443	-14.4487
0.517	-14.396
0.591	-14.3419
0.665	-14.3109
[truncated: 11,065 more rows]
