# Supplementary material for: Electrochromic two-dimensional covalent organic framework with a reversible dark-to-transparent switch
Source: Nat Commun. 2020 Nov 2;11:5534. doi: 10.1038/s41467-020-19315-6 (PMC7608553; doi:10.1038/s41467-020-19315-6)
Supplement: Supplementary file 2 — Source Data [file 41467_2020_19315_MOESM2_ESM.zip › Source Data/Figure 3d.xlsx]

## Sheet: Sheet1
0V		0.5V		1V		1.5V		2V
wavelength	Absorabnce (a.u.)	wavelength	Absorabnce (a.u.)	wavelength	Absorabnce (a.u.)	wavelength	Absorabnce (a.u.)	wavelength	Absorabnce (a.u.)
329.822	1.11443	329.822	1.1575	330.118	1.16028	331.598	1.12841	329.467	1.01023
330.651	1.11358	330.651	1.15284	330.355	1.15841	331.598	1.15756	329.586	1.0067
331.184	1.11239	330.77	1.15046	330.592	1.15739	331.598	1.14887	329.822	1.00494
331.598	1.11017	331.658	1.1362	330.71	1.15426	331.598	1.11972	330.296	1.00381
332.131	1.10779	331.658	1.14665	330.829	1.14193	332.96	1.10222	330.474	1.00205
333.315	1.10461	331.835	1.1387	331.066	1.14029	333.019	1.09989	330.533	0.99943
333.907	1.10233	331.835	1.13108	331.125	1.13813	333.078	1.10421	331.302	0.99733
335.387	1.09768	331.894	1.14301	331.48	1.15029	333.197	1.10642	331.421	0.99574
336.275	1.09211	332.427	1.12694	331.598	1.14466	333.493	1.09756	331.717	0.99455
336.926	1.08927	332.664	1.10671	331.658	1.1362	334.026	1.09194	331.954	0.99256
337.104	1.08717	332.96	1.11177	331.658	1.14773	334.026	1.09472	332.072	0.99023
337.755	1.08359	333.019	1.12199	331.717	1.13438	338.465	1.02615	332.25	0.98801
337.755	1.08035	333.197	1.11745	332.013	1.13182	338.702	1.02291	332.25	0.97216
338.11	1.07859	333.315	1.10461	332.131	1.12483	339.413	1.01905	332.309	0.98671
338.702	1.07473	333.434	1.10114	332.131	1.12642	339.827	1.01524	332.427	0.98353
338.998	1.07166	334.144	1.09751	332.19	1.12313	339.945	1.01217	332.664	0.98052
339.294	1.06706	334.677	1.09694	332.19	1.12091	340.005	1.00808	332.782	0.97569
340.005	1.06229	335.209	1.09285	332.19	1.12898	340.36	1.00308	332.782	0.97836
340.537	1.05467	336.334	1.08921	332.25	1.10995	340.597	0.9966	332.842	0.95625
340.537	1.05774	336.63	1.08632	332.25	1.11245	341.07	0.99382	332.901	0.96881
341.129	1.05047	336.926	1.08291	332.25	1.11807	341.544	0.98865	332.901	0.96319
341.603	1.04752	337.341	1.08171	332.309	1.11853	341.781	0.98519	332.901	0.96591
341.603	1.04257	337.577	1.07711	332.427	1.11586	341.958	0.98223	332.901	0.96353
342.609	1.03933	338.051	1.07365	332.723	1.10273	342.254	0.97842	332.901	0.96086
343.26	1.02752	338.821	1.06893	332.782	1.10086	342.313	0.97445	333.434	0.95023
343.26	1.03002	339.117	1.06598	333.078	1.10387	342.787	0.9653	333.552	0.95251
343.32	1.03456	339.235	1.0574	333.078	1.09858	343.734	0.95201	334.026	0.94773
343.912	1.02365	339.531	1.06189	333.493	1.09597	343.912	0.95695	334.44	0.94449
344.622	1.01655	339.59	1.05365	333.966	1.09012	344.267	0.94593	335.091	0.94194
344.8	1.01956	340.36	1.04916	334.026	1.08876	345.155	0.9378	335.446	0.93978
345.096	1.01383	340.419	1.04598	334.026	1.09131	345.924	0.93184	335.979	0.93626
345.451	1.01076	340.952	1.04274	334.085	1.0941	346.812	0.92377	336.157	0.92887
346.102	1.0086	341.425	1.03888	334.144	1.08711	347.049	0.91553	336.63	0.93239
346.457	1.00525	341.899	1.03456	334.321	1.08484	347.7	0.9007	337.518	0.92586
346.872	1.00207	342.017	1.0299	334.381	1.07915	348.529	0.8936	337.696	0.92308
347.049	0.99781	342.372	1.02746	334.381	1.08268	348.944	0.88241	337.814	0.91893
347.7	0.99338	342.728	1.02286	334.44	1.07472	350.068	0.8773	338.347	0.91632
347.819	0.99054	342.964	1.02053	335.269	1.07188	350.423	0.87116	338.584	0.91302
348.588	0.98673	343.26	1.01632	335.328	1.0666	351.252	0.86457	338.643	0.90746
349.121	0.98332	343.438	1.01064	335.328	1.06921	352.377	0.85713	338.643	0.91029
349.358	0.97929	343.675	1.01434	335.565	1.06438	353.561	0.85196	339.235	0.9041
350.009	0.97548	343.852	1.00735	336.097	1.06154	354.686	0.84191	339.353	0.902
350.423	0.9719	343.912	1.00076	337.045	1.0583	355.337	0.8331	339.531	0.89712
350.956	0.96889	344.148	0.99854	337.4	1.05268	355.574	0.82674	339.649	0.89388
351.43	0.96349	344.74	0.97513	337.518	1.04978	355.87	0.81748	340.064	0.89189
352.673	0.95548	344.8	0.99508	337.873	1.05518	357.172	0.80975	340.182	0.88962
352.969	0.95122	344.918	0.97008	338.288	1.04717	358.06	0.80146	340.656	0.88768
353.561	0.94742	344.977	0.99269	338.88	1.0445	360.014	0.78561	341.011	0.88626
355.1	0.93952	345.036	0.96826	339.235	1.04155	360.073	0.7914	341.425	0.8832
355.278	0.94287	345.155	0.96513	339.235	1.04086	361.494	0.77896	341.603	0.88098
355.574	0.936	345.392	0.96258	339.768	1.03768	362.678	0.77135	341.603	0.87683
356.403	0.9335	345.51	0.95985	340.005	1.03587	363.684	0.76226	341.662	0.87933
357.646	0.93055	345.569	0.9865	340.241	1.03291	364.513	0.75584	341.662	0.87308
357.823	0.92634	345.747	0.95656	340.478	1.03041	365.638	0.75027	342.195	0.87149
358.711	0.92208	345.747	0.95315	340.537	1.02837	366.821	0.74374	342.55	0.8695
359.718	0.91919	345.806	0.98315	340.597	1.02626	367.473	0.74033	342.787	0.86314
360.369	0.91618	345.865	0.97786	340.893	1.02433	368.065	0.7355	342.787	0.86093
361.02	0.91248	345.924	0.95042	340.952	1.02166	371.084	0.73216	342.846	0.85218
362.618	0.90902	345.984	0.94553	341.129	1.0195	371.202	0.72681	342.846	0.85814
363.092	0.90624	346.043	0.94803	341.721	1.01763	372.031	0.72165	342.846	0.85496
363.743	0.90442	346.102	0.98957	342.136	1.01473	372.741	0.71739	343.379	0.84843
364.868	0.9034	346.398	0.93979	342.254	1.00945	374.695	0.71125	343.852	0.84366
365.519	0.90198	346.457	0.93746	342.372	1.0132	375.82	0.70466	343.971	0.84138
365.993	0.89976	346.457	0.94332	342.372	1.01286	378.839	0.69546	344.03	0.84019
366.881	0.89738	346.931	0.93565	342.728	1.00672	379.904	0.68955	344.208	0.83809
368.183	0.89471	347.76	0.93065	342.728	0.99791	382.272	0.68092	344.326	0.83331
369.545	0.89153	347.76	0.93366	343.083	1.00371	383.397	0.67484	344.74	0.8311
370.255	0.88903	348.529	0.929	343.083	1.00053	386.831	0.66434	345.214	0.82826
371.143	0.88778	349.062	0.92679	343.32	0.99525	388.666	0.65792	345.451	0.82559
371.794	0.88608	349.299	0.92292	343.734	0.99104	390.205	0.65099	345.51	0.80752
372.209	0.88358	349.772	0.92008	344.148	0.98598	392.632	0.64446	345.628	0.82388
372.564	0.88068	350.187	0.91588	344.208	0.9832	396.125	0.63452	345.688	0.80985
372.682	0.87773	351.075	0.9127	344.444	0.97758	398.73	0.62594	345.806	0.82156
373.274	0.87472	351.844	0.91043	344.504	0.98093	400.269	0.62015	345.924	0.81934
374.221	0.87205	352.318	0.9081	344.563	0.96939	402.755	0.61271	345.924	0.81718
374.577	0.8696	352.851	0.90543	344.859	0.95138	405.715	0.60675	346.339	0.80059
375.05	0.86745	353.443	0.90236	344.859	0.96263	407.432	0.59919	346.516	0.80553
375.109	0.86551	353.798	0.89963	344.859	0.974	409.74	0.59476	346.635	0.80298
375.997	0.86364	354.449	0.89657	344.918	0.96002	411.28	0.59005	346.694	0.79883
376.352	0.86171	355.219	0.89418	344.977	0.96661	413.233	0.58528	346.694	0.79593
376.708	0.85881	355.751	0.89197	345.096	0.95724	415.128	0.57983	346.931	0.79371
377.24	0.85591	356.107	0.88907	345.273	0.9536	416.311	0.57437	346.99	0.79031
378.247	0.8533	356.58	0.88555	345.51	0.94911	419.745	0.56853	346.99	0.79224
378.543	0.85023	357.231	0.88254	345.51	0.94627	423.238	0.56075	347.168	0.78701
379.194	0.84842	357.409	0.88072	345.688	0.94422	424.895	0.55387	347.227	0.78195
379.49	0.84603	358.119	0.87748	345.806	0.9411	428.506	0.5486	347.227	0.77911
379.786	0.8433	359.185	0.87515	345.865	0.93883	430.874	0.54343	347.582	0.76883
380.378	0.83961	361.02	0.87106	345.984	0.93616	432.532	0.53815	347.7	0.77576
380.97	0.83598	361.967	0.86731	346.043	0.93144	436.439	0.52883	347.819	0.7673
381.621	0.8324	362.618	0.86527	346.102	0.93371	439.044	0.52315	347.819	0.77105
381.858	0.82944	363.684	0.86073	346.516	0.92945	444.964	0.51168	347.878	0.77377
383.16	0.82195	364.572	0.85823	346.812	0.92729	447.983	0.50726	347.937	0.77769
383.279	0.82552	365.638	0.8551	347.582	0.92514	450.706	0.50232	348.292	0.76536
384.463	0.81797	366.17	0.85187	347.819	0.92286	454.258	0.49579	348.707	0.76304
384.581	0.8145	366.881	0.84772	348.174	0.92088	461.598	0.48602	349.358	0.7602
385.291	0.81058	369.841	0.84454	348.233	0.91843	466.63	0.48211	350.187	0.75741
386.12	0.80661	370.906	0.84295	348.47	0.91554	470.241	0.47967	350.423	0.75423
386.594	0.80286	372.268	0.83983	349.536	0.91224	474.385	0.47633	350.838	0.75026
387.245	0.79973	373.452	0.83744	350.423	0.90917	478.056	0.47355	351.311	0.74168
387.245	0.79701	374.458	0.83477	350.542	0.90497	482.614	0.47191	351.371	0.74741
388.192	0.789	374.695	0.83222	350.66	0.90736	488.534	0.46811	351.43	0.74474
388.607	0.79349	375.287	0.83012	350.956	0.90355	493.033	0.46618	351.607	0.73668
389.199	0.78525	376.293	0.82779	351.075	0.90139	497.295	0.46539	351.903	0.73491
389.495	0.78235	376.767	0.82432	351.489	0.8994	501.794	0.46346	352.495	0.73276
389.791	0.77854	377.181	0.82177	351.607	0.89889	506.648	0.46159	352.732	0.72895
390.027	0.77383	377.773	0.82063	352.259	0.89651	510.082	0.45876	352.851	0.72645
390.856	0.77087	378.484	0.81802	352.555	0.89355	514.936	0.45911	353.147	0.72156
390.974	0.76735	379.076	0.81455	353.028	0.88946	518.133	0.45911	353.265	0.72003
391.507	0.76173	380.733	0.80995	353.028	0.89094	525.237	0.46037	353.265	0.711
392.218	0.75838	380.733	0.81296	353.324	0.88719	531.63	0.46078	353.265	0.71202
392.454	0.75599	381.325	0.80723	353.798	0.88406	538.379	0.46073	353.324	0.71776
392.573	0.75122	381.976	0.80422	354.331	0.8814	546.785	0.46074	353.679	0.71327
393.816	0.74923	382.983	0.80058	354.923	0.87907	550.988	0.46046	353.679	0.71588
395	0.74418	383.397	0.7978	355.337	0.87674	557.618	0.45967	353.975	0.70963
395.474	0.73628	383.693	0.79501	355.929	0.87464	562.828	0.45917	354.153	0.70469
395.474	0.74151	384.285	0.792	356.343	0.87225	571.885	0.46094	354.153	0.7056
396.48	0.73287	384.64	0.78973	356.876	0.86941	578.042	0.45953	354.271	0.70747
396.658	0.72605	385.114	0.78695	357.172	0.86737	585.679	0.46033	354.508	0.70395
397.013	0.72793	385.647	0.78326	358.297	0.86231	589.467	0.46028	354.508	0.70361
397.723	0.72123	387.363	0.77968	359.303	0.8593	593.67	0.46023	354.923	0.70145
397.901	0.71838	387.541	0.77093	360.31	0.85487	599.353	0.46018	355.574	0.69895
398.374	0.71486	387.541	0.7749	361.079	0.85078	602.077	0.46013	355.633	0.69725
399.203	0.71162	388.311	0.76724	361.849	0.84714	605.332	0.45991	355.692	0.69532
399.617	0.70822	389.08	0.76371	362.441	0.84328	608.648	0.45985	355.87	0.69197
399.677	0.70532	389.139	0.76025	363.447	0.83948	611.489	0.45992	356.107	0.68964
400.209	0.70219	389.554	0.75729	364.394	0.83754	614.153	0.46015	356.521	0.68754
400.505	0.69844	390.501	0.75411	365.105	0.83436	617.705	0.4597	356.758	0.68509
400.92	0.69407	390.738	0.75082	365.756	0.82863	622.855	0.4593	357.113	0.68134
401.512	0.69129	391.27	0.74747	366.111	0.82403	626.585	0.45903	357.35	0.67941
401.985	0.68822	392.04	0.74315	367.058	0.81954	630.137	0.45892	357.527	0.67691
402.281	0.6839	392.632	0.73912	367.591	0.81334	635.642	0.45841	357.823	0.66913
403.229	0.68061	393.106	0.73633	368.42	0.80988	639.076	0.45796	357.883	0.6739
403.702	0.6764	393.106	0.7323	369.189	0.80664	642.509	0.45774	358.001	0.67123
404.057	0.6726	394.053	0.72929	370.61	0.80187	645.765	0.45763	358.001	0.67248
404.886	0.66947	394.408	0.72667	371.202	0.79886	648.666	0.4561	358.415	0.66498
404.886	0.66646	394.467	0.72207	372.149	0.79443	652.395	0.45548	358.83	0.66282
405.478	0.66203	395.296	0.71912	372.86	0.78642	653.816	0.45491	359.244	0.66021
405.833	0.65811	395.355	0.71622	373.274	0.79023	657.013	0.45446	359.244	0.6585
406.544	0.65368	396.302	0.71287	373.393	0.78261	661.097	0.45401	359.54	0.65572
406.781	0.64999	396.302	0.71315	373.807	0.77801	664.768	0.45265	359.777	0.65311
407.491	0.64726	396.954	0.70861	373.925	0.77608	667.313	0.45107	360.014	0.65129
407.787	0.64385	397.131	0.70515	374.458	0.77262	671.753	0.45039	360.132	0.64964
408.675	0.64113	397.309	0.70088	375.524	0.7675	676.785	0.44989	360.369	0.64362
409.03	0.63777	397.664	0.69833	375.82	0.76449	680.811	0.4483	360.428	0.64578
409.977	0.6326	399.321	0.6835	376.293	0.76142	684.481	0.44791	360.783	0.64777
410.332	0.62846	399.44	0.69412	376.885	0.7579	688.27	0.44683	361.138	0.64163
410.747	0.62499	399.44	0.68708	377.536	0.7533	693.065	0.44616	361.612	0.63879
411.161	0.62056	399.499	0.69055	378.069	0.74887	696.557	0.44497	361.671	0.6372
412.108	0.61778	400.209	0.68106	378.78	0.74654	699.34	0.44463	361.908	0.63572
412.582	0.61482	400.861	0.67629	379.845	0.74365	703.128	0.44435	362.263	0.63351
413.233	0.6117	401.097	0.67498	380.141	0.73989	706.088	0.44328	363.092	0.63186
413.944	0.60801	401.808	0.67163	380.911	0.7374	709.522	0.44288	363.625	0.62931
414.003	0.60596	402.163	0.6689	381.384	0.73524	713.192	0.44204	363.802	0.6272
414.536	0.60284	402.696	0.66509	381.384	0.7349	717.869	0.44136	364.631	0.62527
414.536	0.60341	403.169	0.66061	381.799	0.73268	723.611	0.44046	365.46	0.62187
414.891	0.59926	403.702	0.65743	382.154	0.72916	726.749	0.44007	365.519	0.62022
415.779	0.59426	403.821	0.65487	382.45	0.72473	731.366	0.43973	366.052	0.61698
416.548	0.5904	404.353	0.65288	382.746	0.72086	734.208	0.43854	367.177	0.61403
416.963	0.58636	404.827	0.65044	382.983	0.717	738.056	0.43781	367.769	0.6117
417.14	0.58233	405.064	0.64817	382.983	0.71399	743.087	0.43742	368.065	0.61016
417.614	0.57955	405.182	0.64567	383.279	0.71109	749.066	0.43788	368.361	0.6067
418.324	0.57637	405.833	0.64135	383.575	0.70763	752.559	0.43635	368.657	0.60448
418.798	0.57313	405.833	0.64379	383.811	0.70587	757.532	0.43613	369.071	0.60289
419.863	0.56932	406.129	0.6393	384.522	0.70166	761.38	0.43653	369.722	0.60062
420.041	0.56563	407.077	0.63595	384.877	0.69945	766.767	0.4366	370.433	0.59806
421.462	0.56114	407.254	0.63345	385.587	0.69769	769.49	0.43654	370.906	0.5963
423.179	0.55637	407.432	0.63141	386.061	0.69496	772.628	0.43655	371.439	0.59494
425.428	0.55086	408.083	0.62993	386.653	0.69144	775.647	0.43655	371.913	0.59182
427.086	0.547	408.971	0.6259	387.127	0.68769	779.199	0.43644	372.505	0.58949
428.388	0.54303	409.326	0.62294	387.719	0.68479	781.626	0.4365	373.037	0.58773
430.993	0.54053	409.681	0.62016	388.251	0.68104	784.349	0.43713	373.689	0.5846
432.177	0.53707	410.214	0.61653	389.021	0.67661	788.315	0.43719	374.695	0.58358
433.005	0.53497	411.576	0.61306	389.613	0.67405	791.63	0.43822	375.228	0.58176
434.071	0.53144	411.576	0.61335	390.501	0.67031	795.123	0.4397	375.938	0.58029
435.551	0.5277	412.227	0.60846	391.744	0.6673	798.912	0.43942	376.767	0.57841
438.156	0.52361	412.878	0.60443	392.632	0.66349	802.464	0.44005	377.892	0.57569
440.168	0.51816	413.411	0.59994	393.283	0.66122	805.009	0.44119	378.424	0.57364
444.964	0.51345	413.588	0.59556	394.349	0.65923	808.324	0.44154	379.016	0.57194
446.029	0.51157	413.707	0.59767	394.704	0.65645	810.811	0.44023	379.845	0.57001
447.983	0.51163	413.707	0.59795	395.118	0.65446	814.481	0.44081	380.319	0.56842
449.818	0.50942	413.884	0.59386	396.006	0.65071	821.881	0.44326	380.911	0.56632
453.488	0.50692	413.944	0.59125	396.598	0.64736	825.077	0.444	381.74	0.56484
456.981	0.50801	415.187	0.58892	396.776	0.64407	828.037	0.44457	383.279	0.56206
458.757	0.50989	415.719	0.58437	397.309	0.64259	830.879	0.44418	383.693	0.56013
461.125	0.51074	416.252	0.58205	397.901	0.64032	833.247	0.44549	384.759	0.55717
465.269	0.51268	417.022	0.57773	398.552	0.63748	836.148	0.44663	385.291	0.55564
466.097	0.51455	417.969	0.57347	399.381	0.63691	840.114	0.44584	387.067	0.55002
467.696	0.51586	419.094	0.56881	399.736	0.6331	842.896	0.44789	387.6	0.54803
471.248	0.51888	419.686	0.56506	400.742	0.63083	846.862	0.44892	389.435	0.54508
473.971	0.52133	420.633	0.56143	401.867	0.62879	851.006	0.4483	390.087	0.54252
475.865	0.52485	422.468	0.55649	402.222	0.62635	853.493	0.44722	391.448	0.5398
477.523	0.5265	422.764	0.5562	402.637	0.62464	855.446	0.44813	392.277	0.53707
478.352	0.529	424.007	0.55183	404.235	0.62123	857.518	0.45012	392.81	0.53525
480.483	0.53105	424.422	0.54768	405.656	0.61845	859.235	0.45217	393.461	0.534
482.022	0.53298	425.724	0.54461	406.307	0.61646	860.656	0.45467	393.698	0.53185
485.1	0.53731	427.678	0.54104	407.372	0.61408	864.03	0.45564	394.645	0.52935
492.145	0.54595	429.335	0.53877	408.142	0.61061	866.339	0.45599	395.059	0.52736
496.289	0.55044	430.401	0.53701	409.208	0.60806	870.423	0.45463	396.776	0.52469
498.953	0.55681	431.111	0.53496	410.214	0.6042	873.561	0.45634	397.309	0.52202
500.965	0.56125	433.124	0.53076	410.51	0.6009	875.988	0.45748	398.907	0.51981
505.464	0.5683	434.9	0.5269	411.28	0.59829	878.415	0.45782	399.973	0.51577
508.128	0.57222	436.735	0.52326	411.872	0.59596	882.026	0.45862	400.505	0.5139
511.621	0.57768	438.925	0.52009	412.937	0.59261	884.454	0.45965	401.393	0.51185
513.93	0.58087	441.708	0.51634	413.884	0.58977	888.657	0.45977	402.104	0.50981
516.239	0.58587	443.484	0.51492	414.713	0.5863	893.57	0.4592	403.761	0.50362
518.133	0.5915	444.312	0.51424	415.187	0.58352	895.405	0.46284	404.709	0.5005
521.27	0.59661	446.088	0.51305	415.483	0.5821	899.549	0.46569	405.597	0.49709
523.875	0.60145	447.983	0.51055	416.43	0.57903	901.266	0.46723	407.077	0.49556
525.592	0.60418	451.002	0.50709	417.199	0.57648	903.279	0.46956	407.668	0.49317
527.072	0.6085	452.719	0.50596	418.324	0.5733	905.883	0.47161	409.03	0.49096
529.085	0.61231	455.323	0.50516	418.916	0.57057	909.613	0.47241	410.628	0.48778
531.808	0.61697	459.23	0.50494	419.449	0.56631	912.928	0.47349	412.049	0.48516
533.702	0.62044	463.078	0.50529	420.219	0.56319	915.651	0.47497	412.523	0.48369
536.129	0.62493	465.861	0.50705	420.219	0.56165	918.197	0.47566	412.937	0.48011
538.024	0.6301	467.814	0.50836	420.692	0.55859	922.459	0.4768	413.411	0.47909
541.339	0.63425	470.893	0.51075	421.758	0.55495	925.774	0.47771	414.891	0.47778
544.476	0.63875	473.32	0.51348	422.587	0.55171	929.681	0.47868	415.542	0.47613
546.548	0.64165	474.563	0.51502	423.238	0.54973	932.227	0.48107	416.489	0.47489
549.449	0.64495	477.345	0.51775	423.948	0.54694	934.713	0.48324	417.081	0.47347
553.119	0.6483	479.299	0.51997	424.481	0.54467	936.311	0.48562	418.561	0.47108
556.908	0.65166	481.015	0.5231	425.369	0.54183	939.212	0.48716	419.508	0.46841
561.407	0.65456	482.791	0.5248	426.079	0.53944	941.284	0.48824	420.219	0.46671
563.301	0.65565	485.159	0.52662	426.198	0.5374	943.297	0.48938	420.455	0.46523
565.847	0.65673	487.231	0.52861	426.494	0.53774	946.198	0.49155	421.284	0.46307
569.399	0.65759	488.711	0.52907	426.73	0.53541	949.572	0.49439	421.995	0.46165
573.957	0.65907	491.553	0.53214	427.145	0.53348	952.769	0.49587	423.001	0.46012
578.456	0.65862	494.217	0.53323	427.441	0.53246	957.623	0.49787	423.889	0.45853
583.37	0.65738	496.999	0.53573	428.27	0.53092	963.484	0.50015	424.599	0.45717
586.33	0.65528	498.479	0.53738	429.513	0.5282	965.674	0.50396	425.191	0.45547
587.987	0.65358	499.545	0.53852	430.697	0.52513	970.647	0.50692	425.842	0.45291
591.48	0.65097	501.676	0.54102	431.526	0.52292	975.146	0.50863	426.79	0.4507
592.901	0.64898	505.228	0.54364	433.005	0.52065	978.757	0.51148	428.388	0.44689
595.328	0.64631	508.188	0.54705	433.953	0.51792	981.421	0.51188	428.743	0.44524
597.341	0.64433	509.727	0.54944	434.9	0.51605	985.565	0.51518	428.98	0.44433
599.176	0.64183	511.68	0.55177	436.676	0.51434	993.556	0.52013	429.809	0.44326
601.721	0.63825	513.219	0.55393	437.209	0.5119	997.7	0.52161	430.697	0.44235
603.142	0.63519	515.351	0.55672	439.103	0.50952	1000.13	0.52423	431.348	0.4411
605.451	0.63326	517.245	0.55979	439.991	0.50782	1003.68	0.52634	432.413	0.43991
607.108	0.63065	519.495	0.56298	441.175	0.50662	1005.69	0.52736	434.071	0.43764
608.825	0.6286	522.987	0.56781	442.3	0.50424	1008.3	0.52828	435.018	0.43622
610.483	0.6252	524.941	0.57134	444.076	0.50151	1011.02	0.52873	436.202	0.43383
613.028	0.62048	527.25	0.57833	444.845	0.50015	1016.05	0.53209	437.031	0.43241
617.172	0.61566	529.499	0.58185	446.148	0.49896	1021.2	0.53585	437.327	0.43077
619.777	0.6101	531.393	0.58413	447.154	0.49782	1026.35	0.53858	438.215	0.42901
620.902	0.60782	534.294	0.59037	448.397	0.49447	1029.67	0.54024	438.985	0.42776
622.322	0.60476	537.668	0.59643	450.291	0.49215	1033.16	0.54138	440.109	0.42605
623.388	0.60237	541.22	0.60306	451.89	0.48982	1036.59	0.54303	441.767	0.42395
625.164	0.60016	546.548	0.61182	455.205	0.48613	1040.56	0.54656	443.188	0.42174
627.058	0.59539	550.692	0.6169	457.04	0.48426	1044.7	0.54895	444.135	0.41913
628.479	0.59198	553.83	0.62189	461.066	0.48193	1051.1	0.55106	444.904	0.41811
629.308	0.58903	557.204	0.62263	462.96	0.48046	1054.41	0.55453	445.674	0.41623
631.38	0.58483	561.466	0.63032	465.328	0.4787	1063.88	0.56028	447.391	0.41476
635.05	0.57415	566.794	0.63245	469.176	0.47672	1069.57	0.5633	449.463	0.41186
637.477	0.57097	571.352	0.63335	470.36	0.477	1075.31	0.56569	450.469	0.4101
638.78	0.5666	575.319	0.63303	473.852	0.47633	1083.89	0.56968	452.363	0.40772
641.799	0.56041	579.463	0.63262	477.049	0.47639	1089.46	0.57361	453.903	0.40584
644.699	0.55223	586.27	0.62965	477.641	0.47707	1092.6	0.57725	455.383	0.40505
646.89	0.54746	591.362	0.62563	479.772	0.47747	1096.33	0.57953	457.218	0.40426
648.37	0.54343	594.026	0.62449	481.963	0.47827	1102.36	0.583	458.402	0.40318
651.448	0.53713	598.347	0.62234	483.975	0.48037	1108.46	0.58653	460.059	0.40153
654.408	0.53071	600.478	0.6207	485.219	0.48208	1111.78	0.58847	461.302	0.40074
657.96	0.51975	603.616	0.61917	487.054	0.48271	1116.16	0.59086	463.848	0.39989
659.617	0.51515	606.516	0.61678	490.191	0.48379	1119.77	0.59325	466.867	0.39899
662.459	0.50964	607.76	0.61389	493.447	0.48448	1123.38	0.59536	469.235	0.39802
664.117	0.50572	610.542	0.61133	495.578	0.48641	1128.65	0.59911	471.544	0.39723
665.597	0.49999	612.851	0.60855	497.295	0.48766	1133.8	0.60259	473.201	0.39689
667.077	0.49402	614.153	0.60679	499.604	0.48874	1138.65	0.60436	475.036	0.39695
669.859	0.48607	617.527	0.60299	501.261	0.48926	1142.74	0.60771	477.404	0.3965
672.227	0.47801	620.724	0.59976	503.57	0.49028	1146.88	0.61141	478.588	0.39644
672.996	0.47363	623.388	0.5934	505.997	0.49233	1149.19	0.61261	481.667	0.39616
673.884	0.47017	625.164	0.58936	507.773	0.49336	1154.34	0.61727	483.561	0.39651
675.009	0.46449	627.473	0.58653	510.2	0.49541	1158.66	0.61944	484.982	0.39651
676.726	0.46023	629.9	0.5834	511.74	0.49643	1161.09	0.62313	486.462	0.39663
677.436	0.45597	633.511	0.57483	513.338	0.49785	1162.98	0.62683	488.415	0.39663
678.383	0.45097	635.76	0.56887	515.587	0.49962	1166.65	0.62803	490.369	0.39669
679.804	0.4479	637.596	0.56472	518.547	0.50195	1175.36	0.63088	492.145	0.39646
683.534	0.44052	639.194	0.56097	520.027	0.50383	1181.51	0.63299	494.394	0.39618
686.198	0.43297	642.509	0.55467	522.454	0.50531	1186.72	0.63493	496.407	0.39601
687.204	0.42831	646.12	0.547	524.941	0.50724	1193	0.63482	500.077	0.39591
689.039	0.42644	648.962	0.53803	527.427	0.50884	1196.84	0.63511	502.386	0.39619
689.335	0.42365	651.744	0.53196	530.624	0.51077	1202.76	0.63506	505.228	0.39693
690.756	0.4203	653.165	0.52883	532.577	0.5118	1208.74	0.63473	508.069	0.39728
693.124	0.41661	654.941	0.52469	534.886	0.5143	1211.23	0.63439	510.141	0.40001
694.308	0.41366	656.776	0.51804	538.32	0.51635	1213.83	0.63406	513.219	0.40052
695.906	0.41031	658.789	0.51412	540.332	0.51732	1217.68	0.63401	514.818	0.40269
697.682	0.40668	659.973	0.51072	542.345	0.51897	1220.29	0.63401	516.357	0.40343
698.925	0.40219	662.933	0.50612	544.713	0.52153	1224.49	0.63418	518.37	0.40377
701.767	0.39947	665.478	0.49919	546.667	0.52227	1229.58	0.63697	520.323	0.40548
703.661	0.39441	667.254	0.49328	549.39	0.52307	1229.88	0.63726	521.803	0.40639
705.26	0.39004	669.681	0.48681	549.39	0.52341	1235.2	0.64096	524.112	0.40747
707.272	0.38504	670.747	0.48096	551.699	0.52489	1240	0.64244	524.408	0.40878
711.357	0.38095	672.996	0.47556	553.238	0.52631	1244.91	0.64273	526.658	0.41077
711.357	0.38124	673.292	0.46982	555.073	0.52768	1249.12	0.64416	531.157	0.41186
714.08	0.37687	675.364	0.46506	558.21	0.52905	1252.31	0.64394	531.926	0.41197
715.56	0.3738	676.134	0.46148	560.401	0.53007	1259.71	0.64531	532.341	0.41311
718.698	0.36949	679.331	0.45608	565.196	0.5323	1267.7	0.64691	533.761	0.41481
721.184	0.36602	683.119	0.45132	568.274	0.53372	1272.09	0.64845	535.36	0.41618
723.197	0.36268	686.612	0.44444	572.536	0.53503	1277.59	0.64925	537.077	0.41806
726.275	0.35967	688.684	0.44098	577.687	0.5355	1281.73	0.64943	539.208	0.41885
728.939	0.35643	690.519	0.43951	582.304	0.53641	1284.99	0.65023	541.043	0.41994
731.899	0.3532	692.177	0.43815	586.507	0.5363	1289.67	0.65097	543.233	0.42085
732.668	0.3524	693.953	0.43565	592.486	0.53551	1292.33	0.65189	545.719	0.42165
735.155	0.34934	696.143	0.43258	599.353	0.53399	1297.66	0.65246	548.087	0.42347
737.937	0.34673	697.801	0.42997	601.603	0.53234	1301.09	0.65264	550.574	0.42484
741.075	0.34406	698.807	0.42838	603.793	0.53121	1305.24	0.65304	553.415	0.42558
744.627	0.34077	700.524	0.42532	606.694	0.52934	1309.14	0.65322	555.606	0.42621
748.652	0.3368	701.767	0.42299	610.128	0.52719	1312.22	0.65356	557.5	0.42695
753.625	0.33283	703.602	0.41833	613.206	0.5256	1317.14	0.65419	559.394	0.42791
758.893	0.33119	704.786	0.41629	615.337	0.52435	1320.69	0.65619	561.644	0.42837
763.097	0.32767	706.325	0.4139	616.284	0.5231	1325.9	0.65619	563.124	0.43048
767.951	0.32631	707.923	0.41078	620.073	0.52152	1331.11	0.65694	565.314	0.43179
772.805	0.32359	710.528	0.40754	622.914	0.51749	1335.13	0.65865	568.156	0.43315
777.659	0.32212	712.659	0.40363	624.572	0.51522	1338.98	0.65916	570.524	0.43418
784.23	0.32094	714.495	0.39925	627.591	0.51425	1339.87	0.66257	572.063	0.43537
787.19	0.32071	716.626	0.3967	629.841	0.51091	1345.73	0.66474	573.839	0.43555
791.63	0.32049	718.52	0.39494	631.972	0.50886	1349.52	0.66566	576.858	0.43589
794.472	0.32033	719.822	0.3933	634.458	0.50705	1354.85	0.66708	578.338	0.43794
799.622	0.31993	721.598	0.39239	636.352	0.50512	1360.88	0.67152	581.357	0.4405
802.464	0.32028	723.907	0.39006	639.727	0.50211	1364.85	0.67431	583.607	0.44158
806.134	0.31903	725.742	0.38808	641.384	0.50086	1369.53	0.67511	586.448	0.44289
808.679	0.31887	728.584	0.38461	644.463	0.49803	1372.96	0.67694	588.579	0.44335
813.83	0.3187	731.899	0.38183	646.357	0.4949	1379	0.67791	590.059	0.44432
817.5	0.31876	735.451	0.37968	648.547	0.49326	1383.26	0.67814	592.96	0.44523
822.828	0.31843	737.108	0.37786	652.099	0.48974	1388.29	0.67934	594.973	0.44592
826.617	0.31792	740.542	0.37582	653.816	0.48815	1394.03	0.67969	597.518	0.44802
830.997	0.31753	742.614	0.37367	654.763	0.48713	1399.07	0.6793	600.123	0.4499
833.957	0.31725	744.331	0.37213	656.48	0.48503	1402.2	0.67919	602.491	0.45093
839.699	0.31681	746.758	0.37077	659.085	0.48293	1403.68	0.68027	604.089	0.45087
842.719	0.31607	749.718	0.36924	660.505	0.48146	1407.3	0.68096	604.74	0.45167
847.691	0.31568	753.447	0.36646	663.761	0.47862	1411.91	0.6829	606.398	0.45292
850.829	0.31551	756.23	0.36505	667.017	0.4755	1418.48	0.68467	609.358	0.45457
854.617	0.31529	758.301	0.36454	669.208	0.47329	1426	0.68536	611.607	0.45463
858.939	0.3149	759.841	0.3634	671.22	0.47181	1428.37	0.68599	612.081	0.45656
864.208	0.31411	762.682	0.36244	672.7	0.47096	1433.22	0.68707	613.502	0.45764
871.311	0.31378	765.642	0.36211	674.713	0.46767	1437.19	0.68787	616.166	0.4589
874.331	0.31344	767.714	0.36182	677.318	0.46489	1442.76	0.68794	618.593	0.46089
878.711	0.31311	769.668	0.3612	680.041	0.46341	1445.42	0.68703	619.362	0.45902
881.434	0.31271	772.154	0.35967	682.35	0.46075	1450.27	0.68658	619.895	0.46197
886.111	0.31192	774.818	0.3582	684.777	0.45774	1452.94	0.6863	621.612	0.46334
892.031	0.31125	778.192	0.35792	686.434	0.45598	1457.38	0.68795	623.921	0.4647
897.004	0.31091	780.856	0.35815	687.559	0.45513	1466.08	0.68632	625.519	0.4655
901.621	0.30995	783.224	0.35792	688.684	0.45365	1469.28	0.687	626.762	0.46613
907.363	0.30985	785.474	0.35923	691.821	0.45201	1473.06	0.68724	627.769	0.46653
912.691	0.30923	788.966	0.35714	695.373	0.44815	1483.25	0.68708	628.775	0.46846
917.368	0.30895	790.861	0.35856	699.577	0.44492	1488.22	0.688	630.847	0.46903
923.11	0.30919	793.584	0.35896	699.991	0.44503	1492.96	0.68868	632.801	0.4704
927.136	0.30902	795.478	0.3576	701.708	0.44299	1499.23	0.68909	634.281	0.47125
931.99	0.30909	799.444	0.35669	705.26	0.4389			637.181	0.47273
943.001	0.30859	801.457	0.36147	706.384	0.43794			639.135	0.47415
949.276	0.30843	804.003	0.36051	711.712	0.43482			640.674	0.47456
953.834	0.30747	805.187	0.36267	715.56	0.43329			642.45	0.47683
965.911	0.30657	806.785	0.36176	717.81	0.43176			643.93	0.47814
972.541	0.30698	808.443	0.36085	719.526	0.43057			645.351	0.47933
976.685	0.30636	811.343	0.36091	724.558	0.42876			647.127	0.48036
980.651	0.30574	814.54	0.36086	729.294	0.42604			649.613	0.48133
987.459	0.30615	816.198	0.36183	736.043	0.42491			651.566	0.48292
992.491	0.30604	820.638	0.364	738.588	0.42309			653.875	0.48514
999.713	0.30576	822.769	0.36133	742.259	0.42179			656.658	0.48662
1008.42	0.30572	825.906	0.3615	745.811	0.41992			659.262	0.48856
1013.74	0.30573	828.689	0.36071	749.185	0.4189			660.387	0.48986
1017.71	0.30539	831.589	0.36003	751.79	0.41834			660.387	0.48952
1018.01	0.30539	835.674	0.35987	759.545	0.41636			662.281	0.49157
1019.49	0.30539	840.351	0.35891	760.788	0.41596			664.649	0.49311
1023.1	0.30506	845.205	0.35897	763.57	0.41506			668.616	0.4959
1025.52	0.30478	847.81	0.35892	766.944	0.41421			670.451	0.4984
1031.56	0.30461	851.066	0.35881	770.97	0.41189			670.569	0.49692
1035.53	0.30416	852.842	0.35887	775.706	0.41121			671.931	0.49903
1041.03	0.30389	855.328	0.35904	776.594	0.41229			675.128	0.50051
1048.32	0.30327	858.11	0.35922	779.376	0.41156			675.779	0.5017
1053.88	0.30294	861.425	0.35973	781.685	0.41139			677.495	0.50307
1059.15	0.30226	861.544	0.35905	784.349	0.4123			680.396	0.50518
1064.77	0.30176	864.859	0.35883	788.848	0.41231			684.126	0.5074
1074.13	0.30149	870.838	0.35832	792.933	0.41135			686.434	0.5095
1080.7	0.30127	874.508	0.3581	794.59	0.41277			691.407	0.5128
1089.69	0.30094	878.001	0.35788	797.787	0.41186			693.479	0.514
1100.23	0.30078	881.02	0.35788	798.142	0.41175			695.373	0.51514
1106.33	0.30062	885.046	0.35783	800.924	0.41181			697.445	0.51668
1113.37	0.3004	887.769	0.35766	803.174	0.41261			700.524	0.51838
1129.89	0.29991	890.965	0.3575	806.252	0.41261			701.708	0.51981
1139.84	0.29936	894.162	0.35727	807.732	0.41222			704.608	0.5206
1146.29	0.29937	897.892	0.35722	810.811	0.41199			705.911	0.52123
1152.21	0.29943	900.97	0.357	813.119	0.41075			707.628	0.52175
1160.73	0.29899	902.154	0.357	815.487	0.41018			710.883	0.52459
1166.06	0.29894	906.298	0.35695	816.849	0.41018			715.146	0.52647
1169.79	0.29854	910.442	0.35724	819.217	0.4107			717.099	0.52744
1175.36	0.29861	911.744	0.35724	822.236	0.41138			719.882	0.52778
1181.63	0.29896	916.421	0.35719	823.479	0.41184			722.842	0.52813
1185.6	0.29834	919.499	0.35719	826.557	0.4127			724.026	0.52887
1193.53	0.29823	924.768	0.35737	830.109	0.41247			727.637	0.52956
1200.22	0.29819	927.491	0.35737	832.3	0.4127			730.36	0.52962
1208.92	0.29814	931.516	0.35772	834.904	0.41254			733.024	0.5286
1213.24	0.29769	934.595	0.35784	837.213	0.41396			736.22	0.52832
1217.92	0.29747	937.732	0.3579	840.173	0.4118			739.654	0.52809
1226.33	0.29748	940.751	0.35807	840.587	0.41448			741.548	0.52679
1233.96	0.29738	946.553	0.35842	843.843	0.41516			743.857	0.52611
1240.24	0.29739	950.993	0.35843	845.087	0.41482			745.574	0.52492
1249.77	0.29751	956.617	0.35872	846.093	0.41477			747.291	0.52327
1257.23	0.29735	961.056	0.35856	848.283	0.41466			749.362	0.52186
1262.73	0.29736	966.799	0.35856	850.237	0.41511			751.198	0.52055
1270.07	0.29708	971.239	0.35845	851.421	0.41534			754.454	0.51953
1279.25	0.29698	975.383	0.35857	853.966	0.4158			756.94	0.51851
1286.53	0.29716	980.296	0.3583	855.801	0.41597			758.242	0.51721
1293.22	0.29672	987.222	0.35757	858.288	0.41615			759.426	0.51585
1298.49	0.29627	990.833	0.35746	861.307	0.41644			761.321	0.5142
1303.4	0.29605	993.852	0.35757	864.859	0.41667			763.866	0.51273
1308.02	0.29577	997.049	0.35752	868.233	0.4169			765.05	0.51245
1315.36	0.29544	1001.67	0.35781	872.436	0.4169			766.767	0.51148
1320.39	0.29494	1009.01	0.35703	876.107	0.41725			768.72	0.51006
1329.92	0.29483	1011.32	0.35686	878.474	0.41771			770.141	0.50893
1338.92	0.29451	1013.74	0.35715	880.25	0.41817			772.509	0.50768
1348.27	0.29452	1017	0.35726	883.566	0.41823			773.397	0.50609
1351.17	0.29651	1021.68	0.35744	887.473	0.41846			775.528	0.50473
1361.53	0.29493	1026.59	0.35733	890.492	0.4188			777.955	0.5036
1369.05	0.29415	1036.06	0.35763	893.866	0.41892			780.205	0.50264
1375.09	0.29609	1039.73	0.35752	897.122	0.4191			782.454	0.5019
1381.96	0.29314	1044.47	0.35747	901.503	0.41939			783.165	0.50059
1393.62	0.29361	1047.6	0.35782	908.074	0.41968			783.934	0.49986
1399.66	0.2926	1052.93	0.35737	910.205	0.42008			785.533	0.49901
1404.1	0.29317	1058.5	0.35749	912.75	0.42008			786.658	0.4985
1410.02	0.29375	1063.53	0.35744	916.066	0.42031			788.138	0.49725
1414.99	0.29046	1069.63	0.35728	918.789	0.42037			789.44	0.4968
1418.48	0.29171	1073.71	0.35723	922.163	0.42072			791.749	0.49657
1436.95	0.29236	1076.08	0.3566	924.294	0.42078			795.064	0.49584
1437.49	0.29236	1079.45	0.35735	926.899	0.42078			795.833	0.4943
1444.65	0.293	1082.95	0.35746	933.292	0.42278			796.958	0.49357
1448.91	0.29209	1085.31	0.35684	936.726	0.42284			799.681	0.49266
1450.57	0.29215	1088.39	0.35651	940.87	0.42302			802.464	0.4917
1453.53	0.29227	1091.29	0.35668	946.257	0.42325			803.115	0.49238
1457.2	0.29142	1095.2	0.35703	949.454	0.42428			803.944	0.49221
1462.29	0.29131	1097.98	0.35703	955.018	0.424			804.003	0.49091
1466.32	0.29075	1103.13	0.35647	959.044	0.4248			804.595	0.49074
1469.28	0.2903	1106.68	0.35659	963.365	0.42515			805.187	0.49182
1471.82	0.28962	1109.11	0.35699	966.384	0.42566			805.542	0.48977
1473.66	0.29014	1112.25	0.35665	971.416	0.42595			806.134	0.49176
1475.79	0.28951	1116.57	0.35688	975.323	0.4263			806.903	0.49051
1478.87	0.28895	1118.52	0.3574	977.869	0.4267			808.147	0.49023
1481	0.28861	1130.13	0.35565	982.368	0.42892			808.561	0.48993
1486.8	0.28851	1132.08	0.35798	987.4	0.43029			809.686	0.49012
1493.43	0.28846	1136.82	0.35714	990.715	0.43121			809.923	0.48984
1496.15	0.28835	1141.67	0.35663	994.148	0.43178			811.758	0.48918
1500.71	0.28824	1148.48	0.35675	1000.01	0.43275			812.291	0.48967
1504.85	0.28819	1151.73	0.35744	1003.38	0.43316			813.179	0.48949
1511.19	0.28791	1158.19	0.35745	1006.64	0.43356			813.238	0.48967
1515.39	0.28769	1167.19	0.35746	1008.89	0.43362			814.185	0.48956
		1172.16	0.35713	1014.63	0.4347			814.599	0.48903
		1174.94	0.35753	1016.94	0.43471			815.487	0.48927
		1182.34	0.35742	1019.72	0.435			815.546	0.48899
		1184.83	0.35726	1020.31	0.43483			816.494	0.48927
		1186.66	0.35749	1026.94	0.43591			817.914	0.48896
		1191.99	0.35704	1030.91	0.43717			818.033	0.48905
		1196.55	0.35636	1036.12	0.43797			819.158	0.48923
		1198.74	0.35546	1039.79	0.43854			819.986	0.48868
		1201.76	0.3558	1041.86	0.43883			821.703	0.4887
		1206.32	0.35655	1046.24	0.43935			822.295	0.489
		1209.04	0.35712	1050.03	0.43964			822.828	0.48886
		1212.12	0.35718	1052.52	0.43975			823.242	0.489
		1217.98	0.35639	1054.77	0.43998			823.479	0.48855
		1220.17	0.35543	1057.19	0.44022			823.953	0.48877
		1223.31	0.35509	1059.62	0.44044			824.308	0.48885
		1225.38	0.35657	1063.29	0.44051			824.545	0.48882
		1228.04	0.35748	1066.31	0.44068			825.077	0.48877
		1231.36	0.35613	1069.39	0.44074			825.788	0.48859
		1234.73	0.35471	1073.06	0.44115			826.261	0.48866
		1238.22	0.3554	1074.95	0.44138			827.682	0.48879
		1242.13	0.35608	1077.38	0.44161			828.037	0.48861
		1243.97	0.35688	1078.57	0.44172			828.274	0.48879
		1246.16	0.35558	1081.7	0.44303			829.044	0.48848
		1247.34	0.3587	1085.49	0.44349			829.695	0.48855
		1250.66	0.35638	1087.56	0.44349			830.109	0.48844
		1254.68	0.35707	1090.23	0.44384			830.228	0.48856
		1258.47	0.35627	1090.76	0.44412			831.175	0.48844
		1261.67	0.35685	1093.96	0.44487			831.412	0.48852
		1267.88	0.35362	1096.62	0.44544			831.767	0.48844
		1269.95	0.35413	1100.05	0.44612			832.181	0.48839
		1270.78	0.35481	1102.42	0.44624			832.714	0.48873
		1276.23	0.35459	1104.32	0.44624			832.951	0.48848
		1280.37	0.35397	1106.39	0.44704			834.194	0.48868
		1282.09	0.35216	1112.13	0.44762			834.49	0.48863
		1285.82	0.35142	1119.29	0.44814			834.49	0.48885
		1287.24	0.35251	1125.87	0.44837			835.26	0.4885
		1292.86	0.35365	1129.65	0.44872			835.496	0.48884
		1293.22	0.35183	1133.32	0.44924			835.911	0.48884
		1294.94	0.35263	1137.7	0.4493			837.095	0.4887
		1300.56	0.35264	1145.93	0.44954			837.391	0.48905
		1304.23	0.35241	1150.26	0.44983			838.752	0.48944
		1307.31	0.35282	1152.8	0.44847			840.055	0.49007
		1308.67	0.35384	1155.35	0.45012			840.351	0.49
		1311.57	0.35311	1158.01	0.45296			840.706	0.49021
		1312.87	0.35402	1161.62	0.45524			841.594	0.49044
		1313.94	0.35453	1165.94	0.45638			843.133	0.49083
		1316.48	0.3547	1168.55	0.45672			843.843	0.49249
		1317.91	0.35459	1171.57	0.45656			844.258	0.49109
		1325.66	0.35619	1172.93	0.45491			845.027	0.49151
		1328.32	0.35767	1176.36	0.45583			845.205	0.49172
		1330.87	0.35705	1178.49	0.45674			846.803	0.49191
		1332.59	0.35705	1181.28	0.45629			846.981	0.49228
		1333.24	0.35757	1184.18	0.45578			848.224	0.49244
		1336.38	0.35729	1186.66	0.45703			849.29	0.49264
		1338.86	0.35735	1187.02	0.45703			849.29	0.49288
		1341.41	0.35735	1188.79	0.45721			850.71	0.4934
		1343.06	0.35837	1190.69	0.45789			851.835	0.49309
		1345.91	0.35838	1192.7	0.45852			852.072	0.49388
		1348.04	0.35912	1194.54	0.45909			853.907	0.49457
		1350.7	0.3581	1197.73	0.45994			854.617	0.49418
		1353.96	0.3593	1201.17	0.46001			854.973	0.49498
		1357.92	0.36129	1204.54	0.46171			856.334	0.49457
		1363.25	0.36135	1207.44	0.46172			856.453	0.49507
		1368.05	0.36068	1209.69	0.46223			856.985	0.49549
		1370.71	0.35807	1210.76	0.46263			858.11	0.49587
		1373.26	0.3608	1213.36	0.46269			859.057	0.49608
		1373.43	0.35711	1216.02	0.46292			859.353	0.49624
		1374.85	0.36296	1218.1	0.46321			859.531	0.49613
		1379.29	0.36393	1220.82	0.46344			859.827	0.49569
		1383.62	0.36417	1226.09	0.46339			861.781	0.49654
		1391.07	0.36372	1230.29	0.4634			862.313	0.49703
		1392.73	0.3619	1233.67	0.4638			863.201	0.49778
		1398.06	0.3647	1236.21	0.46471			863.26	0.49708
		1401.02	0.36748	1239.05	0.46517			864.148	0.49924
		1404.28	0.36766	1242.31	0.4658			865.688	0.49845
		1408.36	0.36761	1244.38	0.4662			866.694	0.49936
		1416.17	0.36733	1246.33	0.46637			866.872	0.49988
		1425.35	0.36752	1248.41	0.46672			867.464	0.49986
		1427.3	0.36337	1250.48	0.46723			867.76	0.50016
		1428.49	0.36815	1252.14	0.46729			867.819	0.50026
		1429.02	0.36161	1254.33	0.46758			868.529	0.50032
		1431.86	0.37082	1257.29	0.46786			868.707	0.50124
		1433.7	0.37128	1259.18	0.46798			869.003	0.50134
		1437.13	0.37162	1263.03	0.4681			869.595	0.50218
		1439.38	0.37151	1264.51	0.4681			869.891	0.50237
		1442.64	0.36947	1265.63	0.46821			870.423	0.50252
		1443.35	0.37299	1268.95	0.46879			870.897	0.50311
		1444.65	0.37192	1275.87	0.468			871.075	0.50331
		1452.82	0.37113	1280.02	0.47			871.193	0.5038
		1453	0.37159	1285.82	0.46881			872.081	0.50347
		1458.92	0.37103	1287.95	0.46881			872.318	0.50453
		1466.67	0.37075	1292.98	0.47103			872.969	0.50501
		1469.04	0.3703	1293.99	0.47036			873.502	0.50586
		1472.59	0.36979	1297.19	0.46894			873.739	0.50612
		1474.9	0.36963	1299.26	0.47059			874.508	0.50671
		1479.75	0.36895	1304.05	0.47071			874.982	0.50688
		1484.31	0.36822	1305.12	0.47099			875.337	0.50678
		1486.27	0.36799	1307.07	0.4706			875.633	0.50769
		1490.29	0.3676	1311.39	0.4718			875.929	0.50915
		1494.02	0.36738	1314.12	0.4705			876.107	0.50834
		1499.11	0.36756	1317.67	0.47039			876.284	0.50904
		1503.37	0.36671	1319.09	0.47158			877.409	0.51007
				1324.59	0.47159			877.942	0.51097
				1327.32	0.47034			878.77	0.51081
				1330.04	0.47194			879.066	0.51151
				1330.63	0.47108			879.658	0.51188
				1333.3	0.47171			879.895	0.51277
				1337.86	0.47223			880.191	0.51305
				1339.51	0.47189			880.842	0.51341
				1339.93	0.47189			881.079	0.51317
				1343.66	0.4707			881.849	0.51385
				1344.78	0.47196			882.5	0.51426
				1344.9	0.47258			882.678	0.51323
				1347.8	0.47241			884.513	0.5155
				1350.82	0.47247			884.513	0.51598
				1354.31	0.47254			884.868	0.51598
				1357.51	0.47368			885.164	0.51589
				1357.81	0.4714			886.289	0.51687
				1362.84	0.47062			887.887	0.51852
				1363.55	0.47499			889.308	0.5196
				1363.61	0.47351			890.433	0.52062
				1364.38	0.47675			892.801	0.52267
				1366.21	0.47562			894.458	0.52489
				1368.11	0.47255			896.53	0.52625
				1368.99	0.4763			898.069	0.52694
				1370.53	0.47125			899.786	0.52887
				1371.3	0.47699			900.141	0.52774
				1372.37	0.47819			901.266	0.53018
				1374.62	0.47768			902.628	0.53172
				1377.04	0.477			903.93	0.53229
				1379.12	0.4774			904.759	0.53365
				1381.9	0.47814			906.12	0.53456
				1384.68	0.47894			907.719	0.53593
				1386.58	0.47934			908.725	0.53752
				1388.17	0.47963			910.264	0.53928
				1389.95	0.47963			912.454	0.54042
				1391.13	0.47884			914.467	0.54287
				1392.85	0.47929			915.533	0.54156
				1393.86	0.47912			917.901	0.54475
				1395.34	0.47998			919.854	0.54651
				1397.05	0.47998			921.216	0.54776
				1399.13	0.48055			923.347	0.5493
				1400.96	0.47976			924.886	0.55095
				1402.56	0.48033			926.899	0.5522
				1404.39	0.48039			929.385	0.5555
				1407.3	0.48016			931.398	0.5571
				1410.79	0.47988			933.292	0.55835
				1414.81	0.47989			936.548	0.55886
				1418.72	0.47955			938.857	0.55926
				1421.44	0.47927			939.627	0.56154
				1423.52	0.47928			941.876	0.56461
				1427.6	0.47939			943.711	0.5666
				1429.91	0.47928			946.671	0.56802
				1431.15	0.47963			948.802	0.5699
				1433.93	0.47935			950.223	0.57115
				1436.54	0.47941			952.769	0.57258
				1440.33	0.47935			954.604	0.5736
				1444.71	0.48004			955.314	0.57463
				1446.19	0.48078			956.202	0.57548
				1450.51	0.48147			957.682	0.57673
				1453.11	0.48113			958.866	0.57866
				1459.03	0.48131			961.056	0.57986
				1462.7	0.4812			962.892	0.58185
				1466.73	0.48035			963.957	0.5835
				1470.22	0.47979			964.194	0.58492
				1473.72	0.48019			964.668	0.58532
				1476.26	0.4802			966.562	0.58601
				1479.16	0.47997			969.226	0.58675
				1481.77	0.47998			971.002	0.58834
				1483.31	0.48157			971.831	0.59044
				1487.81	0.48146			973.725	0.59221
				1491.36	0.4809			975.383	0.59397
				1494.02	0.4805			976.744	0.595
				1499.7	0.48028			977.81	0.59574
				1503.26	0.48012			980.059	0.59727
				1508.52	0.47927			981.421	0.59858
				1511.31	0.47871			982.309	0.59909
								984.144	0.60035
								985.742	0.60137
								987.577	0.60285
								989.945	0.60388
								990.241	0.60587
								992.077	0.60649
								993.083	0.60695
								995.569	0.60701
								996.28	0.60826
								997.523	0.6094
								998.588	0.6111
								999.654	0.61184
								1001.73	0.61287
								1004.09	0.61367
								1006.17	0.61424
								1006.22	0.61611
								1006.82	0.61702
								1007.47	0.61725
								1009.6	0.61839
								1009.95	0.61873
								1011.32	0.61902
								1013.15	0.61959
								1014.99	0.62124
								1016.29	0.62226
								1017.53	0.62244
								1019.07	0.62301
								1020.08	0.625
								1021.73	0.62545
								1023.27	0.62676
								1024.81	0.62762
								1027.48	0.62796
								1029.19	0.63137
								1029.31	0.62836
								1030.02	0.63228
								1031.5	0.63234
								1032.15	0.63393
								1033.99	0.63348
								1034.11	0.63547
								1035.71	0.63564
								1037.54	0.63689
								1039.26	0.63775
								1040.74	0.63872
								1042.51	0.63929
								1044.76	0.64054
								1044.76	0.64168
								1046.84	0.64208
								1047.6	0.64282
								1048.14	0.64441
								1050.98	0.64441
								1051.33	0.64634
								1053.17	0.64492
								1053.23	0.64674
								1054.35	0.64737
								1056.19	0.6493
								1056.66	0.65067
								1057.91	0.65169
								1059.39	0.65101
								1061.22	0.65323
								1061.46	0.65227
								1062.46	0.65403
								1064.36	0.65477
								1065.31	0.65574
								1066.31	0.65704
								1068.38	0.65904
								1069.57	0.66023
								1070.99	0.66097
								1071.76	0.66171
								1074.9	0.66291
								1075.25	0.66177
								1076.14	0.66331
								1076.61	0.66439
								1078.33	0.66666
								1078.92	0.66831
								1080.93	0.66871
								1082.89	0.67014
								1085.97	0.67071
								1086.2	0.67173
								1087.45	0.67253
								1088.39	0.67349
								1089.58	0.67424
								1091	0.67441
								1092.54	0.67663
								1094.08	0.67736
								1094.96	0.6781
								1095.67	0.67981
								1096.8	0.68066
								1099.58	0.6809
								1099.64	0.68345
								1100.41	0.68203
								1101.83	0.68357
								1102.78	0.68482
								1105.26	0.68596
								1108.05	0.68784
								1108.88	0.68915
								1110.12	0.6896
								1110.95	0.69091
								1112.6	0.69182
								1115.62	0.69239
								1118.23	0.69285
								1118.23	0.69348
								1120.66	0.69507
								1121.6	0.69621
								1123.02	0.69763
								1124.56	0.69866
								1128.11	0.70122
								1129.54	0.70247
								1131.31	0.70383
								1132.5	0.70429
								1133.68	0.70605
								1134.51	0.70702
								1135.93	0.70782
								1139.24	0.70816
								1140.78	0.70811
								1143.15	0.70743
								1144.28	0.70794
								1147.24	0.70778
								1148.72	0.70761
								1150.02	0.70892
								1151.79	0.70937
								1153.04	0.71131
								1156.59	0.71211
								1157.12	0.71279
								1159.61	0.7137
								1160.91	0.71444
								1167.07	0.71604
								1168.67	0.71587
								1170.8	0.71553
								1173.46	0.71611
								1175.36	0.71707
								1176.78	0.71889
								1177.37	0.71958
								1179.03	0.72106
								1184.18	0.72345
								1185.95	0.72413
								1188.67	0.72601
								1191.63	0.72488
								1192.29	0.72693
								1194.3	0.72772
								1195.84	0.72864
								1198.56	0.73063
								1201.58	0.73182
								1202.29	0.73256
								1205.9	0.73422
								1208.8	0.73502
								1209.93	0.73615
								1210.93	0.73695
								1212.83	0.73701
								1217.74	0.73895
								1217.92	0.73741
								1221	0.73918
								1222.24	0.7406
								1223.42	0.741
								1225.5	0.74197
								1228.04	0.74231
								1228.28	0.74277
								1235.56	0.74443
								1238.82	0.74665
								1241.42	0.74728
								1244.44	0.74796
								1248.47	0.75041
								1254.44	0.75212
								1256.93	0.75337
								1260.72	0.75383
								1263.56	0.75384
								1265.28	0.75458
								1269.36	0.75549
								1270.96	0.7564
								1274.04	0.7572
								1275.4	0.75834
								1276.23	0.75812
								1277.89	0.75891
								1280.97	0.75994
								1282.33	0.75989
								1283.16	0.75858
								1284.81	0.76029
								1287.48	0.76063
								1290.32	0.76132
								1291.74	0.76166
								1292.75	0.76177
								1295.59	0.76263
								1296.24	0.76263
								1297.78	0.76292
								1300.38	0.76343
								1301.09	0.76428
								1302.28	0.76457
								1302.93	0.76559
								1304.23	0.7665
								1306.66	0.76691
								1308.43	0.76617
								1312.1	0.76583
								1313.64	0.76862
								1315.12	0.76902
								1315.71	0.76652
								1317.37	0.76874
								1318.32	0.76681
								1318.91	0.76908
								1321.16	0.76914
								1323.06	0.7671
								1324.24	0.76903
								1327.32	0.7704
								1329.21	0.77211
								1330.81	0.77688
								1330.93	0.77495
								1333.18	0.77813
								1334.84	0.77728
								1336.61	0.77695
								1339.28	0.77763
								1340.99	0.77746
								1343.12	0.77775
								1343.78	0.77906
								1345.85	0.77929
								1347.33	0.77997
								1349.28	0.78054
								1353.6	0.78055
								1355.38	0.7814
								1358.04	0.7789
								1360.35	0.78084
								1366.21	0.77909
								1367.16	0.78045
								1369.11	0.78011
								1371.3	0.7796
								1374.8	0.78086
								1375.86	0.78035
								1380.18	0.77888
								1380.71	0.78263
								1383.67	0.77905
								1386.75	0.77849
								1390.54	0.77809
								1391.13	0.77952
								1392.61	0.77725
								1394.86	0.77941
								1394.92	0.77736
								1399.3	0.7793
								1401.14	0.78015
								1402.2	0.78089
								1403.27	0.78044
								1405.34	0.77823
								1406.41	0.78153
								1407.65	0.78158
								1409.43	0.78045
								1409.66	0.78164
								1414.69	0.78239
								1417.36	0.78256
								1422.81	0.78212
								1422.92	0.7828
								1426.59	0.7828
								1427.48	0.78365
								1428.25	0.78155
								1429.26	0.78252
								1429.38	0.78218
								1430.26	0.78207
								1430.68	0.7836
								1431.39	0.78366
								1432.57	0.78366
								1434.64	0.78315
								1436.66	0.78333
								1438.79	0.78089
								1439.14	0.78197
								1440.21	0.78146
								1443.05	0.78117
								1445.12	0.7805
								1446.25	0.78129
								1446.48	0.78357
								1448.38	0.78078
								1449.09	0.78277
								1450.27	0.78357
								1451.16	0.78141
								1453.77	0.78164
								1453.88	0.78329
								1454.54	0.7825
								1455.66	0.78505
								1455.9	0.78312
								1457.91	0.78239
								1458.15	0.78313
								1460.63	0.78523
								1460.63	0.78307
								1461.17	0.78262
								1463.36	0.78308
								1466.14	0.78388
								1466.49	0.78348
								1467.62	0.78462
								1467.8	0.78558
								1469.75	0.78274
								1471.76	0.78314
								1471.88	0.78582
								1474.43	0.78252
								1475.97	0.7848
								1476.79	0.78315
								1479.58	0.78514
								1480.58	0.78299
								1481.12	0.78463
								1483.13	0.78356
								1485.79	0.7839
								1486.27	0.78453
								1487.04	0.78379
								1488.28	0.7839
								1489.05	0.78453
								1490.65	0.78419
								1491.89	0.78476
								1493.9	0.78408
								1494.14	0.78761
								1494.49	0.78539
								1495.5	0.78409
								1497.69	0.78653
								1500.59	0.78688
								1501.89	0.78693
								1503.14	0.785
								1503.73	0.78716
								1506.28	0.78671
								1506.57	0.78745
								1508.7	0.7845
								1509.18	0.78399
