# Supplementary material for: Electrochromic two-dimensional covalent organic framework with a reversible dark-to-transparent switch
Source: Nat Commun. 2020 Nov 2;11:5534. doi: 10.1038/s41467-020-19315-6 (PMC7608553; doi:10.1038/s41467-020-19315-6)
Supplement: Supplementary file 2 — Source Data [file 41467_2020_19315_MOESM2_ESM.zip › Source Data/Figure 3e.xlsx]

## Sheet: Sheet1
Time (s)	Transmittance (%)
0	45.7888
0.2	45.8807
0.4	46.0027
0.6	46.0046
0.8	45.8865
1	45.8584
1.2	45.9203
1.4	45.8922
1.6	47.2441
1.8	62.006
2	68.0079
2.2	69.3598
2.4	70.0517
2.6	70.5636
2.8	70.8954
3	71.3173
3.2	71.6792
3.4	71.951
3.6	72.1329
3.8	72.2847
4	72.5266
4.2	72.7684
4.4	72.8602
4.6	73.0721
4.8	73.0439
5	73.1957
5.2	73.3475
5.4	73.4693
5.6	73.5311
5.8	73.713
6	73.7747
6.2	73.8665
6.4	73.9283
6.6	73.9601
6.8	74.0219
7	74.1136
7.2	74.2054
7.4	74.2072
7.6	74.3889
7.8	74.3007
8	74.3324
8.2	74.4841
8.4	74.4859
8.6	74.6076
8.8	74.7293
9	74.7311
9.2	74.7928
9.4	74.7645
9.6	74.8262
9.8	74.8879
10	75.0096
10.2	75.0713
10.4	75.013
10.6	74.9847
10.8	75.1063
11	75.258
11.2	75.1697
11.4	75.0813
11.6	75.293
11.8	75.3246
12	75.2063
12.2	75.3279
12.4	75.3595
12.6	75.2712
12.8	75.3328
13	75.4244
13.2	75.516
13.4	75.5777
13.6	75.5793
13.8	75.6109
14	75.6124
14.2	75.584
14.4	75.6456
14.6	75.6472
14.8	75.6188
15	75.6504
15.2	75.6219
15.4	75.7735
15.6	75.835
15.8	75.8066
16	75.7781
16.2	75.7797
16.4	75.7512
16.6	75.7527
16.8	75.8443
17	75.9358
17.2	75.8773
17.4	75.8188
17.6	75.8803
17.8	75.9118
18	75.8833
18.2	75.9748
18.4	76.0063
18.6	76.0077
18.8	76.0092
19	76.0107
19.2	75.9821
19.4	76.0136
19.6	76.1051
19.8	76.1365
20	76.0179
20.2	76.0494
20.4	76.1408
20.6	75.9922
20.8	76.1736
21	76.1751
21.2	76.1165
21.4	76.1479
21.6	76.2393
21.8	76.2107
22	76.1221
22.2	76.1534
22.4	76.2748
22.6	76.3062
22.8	76.2776
23	76.2789
23.2	76.2803
23.4	76.3116
23.6	76.193
23.8	76.2543
24	76.3757
24.2	76.257
24.4	76.3783
24.6	76.2896
24.8	76.291
25	76.3223
25.2	76.3536
25.4	76.3249
25.6	76.4162
25.8	76.4175
26	76.3287
26.2	76.39
26.4	76.3913
26.6	76.4226
26.8	76.5138
27	76.3651
27.2	76.3663
27.4	76.3376
27.6	76.4288
27.8	76.4601
28	76.5513
28.2	76.5525
28.4	76.5537
28.6	76.495
28.8	76.5262
29	76.5274
29.2	76.5286
29.4	76.6197
29.6	76.6509
29.8	76.6221
30	76.5333
30.2	76.5945
30.4	76.5956
30.6	76.5368
30.8	76.6579
31	76.6891
31.2	76.6002
31.4	76.6014
31.6	76.1825
31.8	73.9036
32	70.8148
32.2	68.1459
32.4	65.807
32.6	63.8281
32.8	62.1792
33	60.5303
33.2	59.2114
33.4	57.9525
33.6	57.0236
33.8	56.1546
34	55.2557
34.2	54.6568
34.4	53.9978
34.6	53.4589
34.8	52.9499
35	52.5609
35.2	52.202
35.4	51.813
35.6	51.484
35.8	51.3051
36	51.0661
36.2	50.7671
36.4	50.4981
36.6	50.2591
36.8	50.2301
37	50.051
37.2	49.842
37.4	49.693
37.6	49.574
37.8	49.4249
38	49.3059
38.2	49.1868
38.4	48.9778
38.6	48.8887
38.8	48.8297
39	48.7106
39.2	48.6515
39.4	48.5324
39.6	48.4734
39.8	48.4143
40	48.2652
40.2	48.1761
40.4	48.117
40.6	48.1478
40.8	47.9687
41	47.9096
41.2	47.9105
41.4	47.9113
41.6	47.7622
41.8	47.613
42	47.6739
42.2	47.7947
42.4	47.6456
42.6	47.4364
42.8	47.3472
43	47.378
43.2	47.2288
43.4	47.3496
43.6	47.3204
43.8	47.3212
44	47.262
44.2	47.0828
44.4	47.0836
44.6	47.1144
44.8	47.0251
45	46.9959
45.2	46.9666
45.4	46.9374
45.6	47.0281
45.8	46.9089
46	46.8796
46.2	46.8503
46.4	46.911
46.6	46.7618
46.8	46.7325
47	46.7632
47.2	46.7339
47.4	46.6746
47.6	46.7052
47.8	46.6759
48	46.6166
48.2	46.6173
48.4	46.6179
48.6	46.5586
48.8	46.4692
49	46.4699
49.2	46.5905
49.4	46.5312
49.6	46.4718
49.8	46.3524
50	46.443
50.2	46.4436
50.4	46.2042
50.6	46.3248
50.8	46.2654
51	46.266
51.2	46.2966
51.4	46.2372
51.6	46.2077
51.8	46.1783
52	46.1189
52.2	46.2094
52.4	46.24
52.6	46.1505
52.8	46.2111
53	46.2116
53.2	46.3021
53.4	46.1826
53.6	46.1831
53.8	46.0636
54	46.0941
54.2	46.1546
54.4	46.1851
54.6	46.1256
54.8	46.0361
55	46.0365
55.2	46.007
55.4	45.9175
55.6	46.0979
55.8	46.0383
56	46.0388
56.2	45.9792
56.4	46.0396
56.6	46.0701
56.8	46.0705
57	45.9509
57.2	45.9513
57.4	45.9217
57.6	45.9221
57.8	45.9224
58	45.8628
58.2	45.8632
58.4	45.8635
58.6	45.8939
58.8	45.8642
59	45.9246
59.2	45.8949
59.4	45.9553
59.6	45.8056
59.8	45.8359
60	45.8062
60.2	45.7765
60.4	45.8368
60.6	45.8971
60.8	45.8674
61	45.7777
61.2	45.778
61.4	45.8082
61.6	49.0485
61.8	61.3188
62	69.329
62.2	70.7392
62.4	71.5495
62.6	71.8497
62.8	72.2399
63	72.5401
63.2	72.8103
63.4	72.9605
63.6	73.1407
63.8	73.2909
64	73.3811
64.2	73.5313
64.4	73.7115
64.6	73.8316
64.8	73.9818
65	74.0719
65.2	74.1021
65.4	74.3122
65.6	74.3123
65.8	74.3425
66	74.4926
66.2	74.5227
66.4	74.7328
66.6	74.7629
66.8	74.853
67	74.913
67.2	74.9431
67.4	74.9432
67.6	74.9733
67.8	75.0933
68	75.0334
68.2	75.0034
68.4	75.1534
68.6	75.2735
68.8	75.2735
69	75.2135
69.2	75.2435
69.4	75.3335
69.6	75.3935
69.8	75.4235
70	75.5135
70.2	75.6034
70.4	75.6034
70.6	75.6633
70.8	75.7233
71	75.7232
71.2	75.7532
71.4	75.6631
71.6	75.693
71.8	75.7529
72	75.8729
72.2	75.8128
72.4	75.7527
72.6	75.7525
72.8	75.9024
73	75.9023
73.2	75.9322
73.4	76.052
73.6	75.9919
73.8	75.9617
74	76.0216
74.2	75.9914
74.4	76.0212
74.6	76.021
74.8	76.1708
75	76.1406
75.2	76.2004
75.4	76.2002
75.6	76.2
75.8	76.2898
76	76.2595
76.2	76.2893
76.4	76.259
76.6	76.2288
76.8	76.2585
77	76.3182
77.2	76.318
77.4	76.3477
77.6	76.4074
77.8	76.3171
78	76.2868
78.2	76.3765
78.4	76.2261
78.6	76.2858
78.8	76.4055
79	76.3151
79.2	76.3748
79.4	76.4344
79.6	76.404
79.8	76.4636
80	76.4333
80.2	76.3429
80.4	76.3425
80.6	76.2821
80.8	76.4616
81	76.4912
81.2	76.4908
81.4	76.6403
81.6	76.4899
81.8	76.5195
82	76.459
82.2	76.5785
82.4	76.5181
82.6	76.5476
82.8	76.6071
83	76.5466
83.2	76.6061
83.4	76.6955
83.6	76.605
83.8	76.5445
84	76.694
84.2	76.5434
84.4	76.5729
84.6	76.6623
84.8	76.6917
85	76.7211
85.2	76.6306
85.4	76.72
85.6	76.6894
85.8	76.7188
86	76.6581
86.2	76.6275
86.4	76.6869
86.6	76.6863
86.8	76.7156
87	76.7449
87.2	76.7743
87.4	76.6836
87.6	76.6829
87.8	76.6522
88	76.8315
88.2	76.6808
88.4	76.7401
88.6	76.7094
88.8	76.8587
89	76.8279
89.2	76.7672
89.4	76.7365
89.6	76.7657
89.8	76.8849
90	76.9742
90.2	76.8534
90.4	76.7326
90.6	76.8518
90.8	77.031
91	77.0002
91.2	76.9994
91.4	76.9386
91.6	76.5777
91.8	74.2369
92	71.2961
92.2	68.7152
92.4	66.5844
92.6	64.7235
92.8	63.1027
93	61.6318
93.2	60.2209
93.4	58.93
93.6	57.8791
93.8	56.9783
94	56.2874
94.2	55.5964
94.4	54.8755
94.6	54.3046
94.8	53.6437
95	53.3128
95.2	52.9218
95.4	52.4709
95.6	52.1399
95.8	51.839
96	51.538
96.2	51.2671
96.4	51.1161
96.6	50.9051
96.8	50.6042
97	50.3632
97.2	50.2422
97.4	50.0912
97.6	49.9402
97.8	49.7892
98	49.6082
98.2	49.5172
98.4	49.3962
98.6	49.3052
98.8	49.1542
99	49.0031
99.2	48.8221
99.4	48.7311
99.6	48.73
99.8	48.579
100	48.5179
100.2	48.5469
100.4	48.5158
100.6	48.3048
100.8	48.1837
101	48.0926
101.2	48.1216
101.4	48.0305
101.6	48.0294
101.8	47.9984
102	47.8473
102.2	47.7262
102.4	47.7851
102.6	47.754
102.8	47.6329
103	47.6918
103.2	47.6307
103.4	47.5096
103.6	47.4485
103.8	47.4474
104	47.4163
104.2	47.3552
104.4	47.294
104.6	47.3229
104.8	47.2618
105	47.2307
105.2	47.1996
105.4	47.0784
105.6	47.0173
105.8	47.0162
106	46.925
106.2	46.8339
106.4	46.8327
106.6	46.9516
106.8	46.9505
107	46.9193
107.2	46.8282
107.4	46.737
107.6	46.7659
107.8	46.7947
108	46.6736
108.2	46.7024
108.4	46.7013
108.6	46.6701
108.8	46.639
109	46.5778
109.2	46.5466
109.4	46.4855
109.6	46.6043
109.8	46.4532
110	46.392
110.2	46.3608
110.4	46.3897
110.6	46.3885
110.8	46.3874
111	46.3862
111.2	46.295
111.4	46.3239
111.6	46.3527
111.8	46.3215
112	46.2304
112.2	46.1992
112.4	46.228
112.6	46.2869
112.8	46.2257
113	46.1945
113.2	46.2234
113.4	46.1022
113.6	46.1011
113.8	46.0999
114	46.2187
114.2	46.1576
114.4	46.0664
114.6	46.0952
114.8	46.1241
115	46.0629
115.2	46.0018
115.4	45.9706
115.6	45.9995
115.8	45.9983
116	46.1171
116.2	46.086
116.4	46.0248
116.6	45.9637
116.8	46.0525
117	45.9614
117.2	46.0202
117.4	45.9891
117.6	45.898
117.8	45.8968
118	45.9857
118.2	45.9545
118.4	45.8334
118.6	45.8923
118.8	45.9511
119	45.86
119.2	45.9189
119.4	45.8578
119.6	45.7666
119.8	45.8255
120	45.8544
120.2	45.7933
120.4	45.8222
120.6	45.7911
120.8	45.73
121	45.6989
121.2	45.7278
121.4	45.7567
121.6	50.0456
121.8	60.6045
122	69.1234
122.2	70.6223
122.4	71.4912
122.6	71.8802
122.8	72.1791
123	72.508
123.2	72.6869
123.4	72.7159
123.6	72.9548
123.8	73.2238
124	73.3127
124.2	73.3417
124.4	73.5206
124.6	73.6696
124.8	73.7585
125	73.9375
125.2	74.0865
125.4	74.1154
125.6	74.1744
125.8	74.2934
126	74.2324
126.2	74.4114
126.4	74.4404
126.6	74.5894
126.8	74.5884
127	74.6174
127.2	74.6464
127.4	74.6454
127.6	74.7345
127.8	74.8235
128	74.9425
128.2	75.0316
128.4	74.9106
128.6	74.9096
128.8	75.0287
129	75.0878
129.2	75.2968
129.4	75.1759
129.6	75.1149
129.8	75.144
130	75.3231
130.2	75.3222
130.4	75.3213
130.6	75.2904
130.8	75.2895
131	75.3786
131.2	75.4977
131.4	75.5268
131.6	75.5259
131.8	75.495
132	75.4641
132.2	75.5532
132.4	75.5524
132.6	75.6115
132.8	75.7006
133	75.7298
133.2	75.6389
133.4	75.7281
133.6	75.6072
133.8	75.6364
134	75.7255
134.2	75.6947
134.4	75.7539
134.6	75.8131
134.8	75.8422
135	75.9014
135.2	75.8106
135.4	75.8998
135.6	75.839
135.8	75.8082
136	75.9874
136.2	76.0466
136.4	75.9558
136.6	75.985
136.8	75.9842
137	75.9534
137.2	75.9826
137.4	76.0118
137.6	76.0111
137.8	75.9503
138	75.9195
138.2	76.0388
138.4	76.158
138.6	76.2173
138.8	76.1265
139	76.2158
139.2	76.185
139.4	76.1843
139.6	76.2135
139.8	76.2128
140	76.2421
140.2	76.2113
140.4	76.2106
140.6	76.2699
140.8	76.2692
141	76.2385
141.2	76.3577
141.4	76.327
141.6	76.2363
141.8	76.2056
142	76.2649
142.2	76.3542
142.4	76.3235
142.6	76.2329
142.8	76.4122
143	76.3815
143.2	76.2008
143.4	76.2301
143.6	76.2895
143.8	76.2888
144	76.3481
144.2	76.4374
144.4	76.3168
144.6	76.3161
144.8	76.3155
145	76.4348
145.2	76.4342
145.4	76.4935
145.6	76.6129
145.8	76.4622
146	76.4916
146.2	76.3709
146.4	76.4003
146.6	76.4897
146.8	76.459
147	76.4584
147.2	76.5478
147.4	76.5172
147.6	76.5165
147.8	76.5759
148	76.5153
148.2	76.6647
148.4	76.4541
148.6	76.5435
148.8	76.6629
149	76.4823
149.2	76.5417
149.4	76.6011
149.6	76.6305
149.8	76.5999
150	76.5993
150.2	76.6287
150.4	76.5981
150.6	76.5975
150.8	76.6269
151	76.5664
151.2	76.7158
151.4	76.6552
151.6	76.5646
151.8	74.1641
152	71.2235
152.2	68.8829
152.4	66.7824
152.6	65.0718
152.8	63.4812
153	61.9807
153.2	60.6601
153.4	59.4296
153.6	58.289
153.8	57.3585
154	56.5179
154.2	55.8574
154.4	55.1968
154.6	54.5663
154.8	54.0857
155	53.7252
155.2	53.1846
155.4	52.7041
155.6	52.3736
155.8	52.1031
156	51.8325
156.2	51.532
156.4	51.2315
156.6	50.9909
156.8	50.8704
157	50.6299
157.2	50.3594
157.4	50.2088
157.6	49.9983
157.8	49.7578
158	49.6373
158.2	49.5468
158.4	49.4263
158.6	49.3957
158.8	49.2152
159	49.0647
159.2	48.9742
159.4	48.8537
159.6	48.7632
159.8	48.6427
160	48.5522
160.2	48.5517
160.4	48.4012
160.6	48.3707
160.8	48.3102
161	48.1897
161.2	48.1292
161.4	48.0387
161.6	47.9782
161.8	47.9778
162	47.9173
162.2	47.7968
162.4	47.7063
162.6	47.7058
162.8	47.6753
163	47.5848
163.2	47.5243
163.4	47.4939
163.6	47.4334
163.8	47.3729
164	47.2824
164.2	47.2819
164.4	47.3715
164.6	47.251
164.8	47.2505
165	47.22
165.2	47.1296
165.4	47.1591
165.6	47.1286
165.8	47.0381
166	47.0077
166.2	46.9472
166.4	46.8867
166.6	46.8563
166.8	46.7958
167	46.8253
167.2	46.7649
167.4	46.7644
167.6	46.7339
167.8	46.7334
168	46.703
168.2	46.5525
168.4	46.5821
168.6	46.6116
168.8	46.5811
169	46.6106
169.2	46.6402
169.4	46.5797
169.6	46.5493
169.8	46.4888
170	46.4283
170.2	46.3679
170.4	46.4274
170.6	46.367
170.8	46.3665
171	46.306
171.2	46.3356
171.4	46.3351
171.6	46.2746
171.8	46.3642
172	46.3337
172.2	46.2433
172.4	46.1828
172.6	46.1223
172.8	46.1519
173	46.1814
173.2	46.211
173.4	46.2105
173.6	46.27
173.8	46.0896
174	46.1491
174.2	46.0887
174.4	46.1182
174.6	46.0877
174.8	46.1173
175	46.0268
175.2	45.9663
175.4	45.9959
175.6	45.9954
175.8	45.995
176	45.9345
176.2	45.964
176.4	46.0236
176.6	45.9331
176.8	45.9326
177	46.0522
177.2	45.9017
177.4	45.8412
177.6	45.9008
177.8	45.9003
178	45.8398
178.2	45.8394
178.4	45.8389
178.6	45.8684
178.8	45.868
179	45.8375
179.2	45.837
179.4	45.7766
179.6	45.8361
179.8	45.8656
180	45.7751
180.2	45.8646
180.4	45.7742
180.6	45.7137
180.8	45.6832
181	45.7127
181.2	45.7423
181.4	45.6818
181.6	50.2113
181.8	61.2508
182	69.3803
182.2	70.9099
182.4	71.6294
182.6	72.0789
182.8	72.4684
183	72.7079
183.2	72.9774
183.4	73.037
183.6	73.2765
183.8	73.426
184	73.5455
184.2	73.695
184.4	73.9045
184.6	73.934
184.8	74.0835
185	74.233
185.2	74.3225
185.4	74.412
185.6	74.3816
185.8	74.411
186	74.4706
186.2	74.65
186.4	74.7396
186.6	74.8291
186.8	74.7986
187	74.7681
187.2	74.9176
187.4	74.9471
187.6	75.0066
187.8	75.0961
188	75.1556
188.2	75.1851
188.4	75.1846
188.6	75.2141
188.8	75.2435
189	75.243
189.2	75.2425
189.4	75.362
189.6	75.3015
189.8	75.391
190	75.4505
190.2	75.45
190.4	75.5395
190.6	75.479
190.8	75.5385
191	75.688
191.2	75.7475
191.4	75.7769
191.6	75.7464
191.8	75.6859
192	75.7154
192.2	75.8049
192.4	75.9244
192.6	75.7438
192.8	75.8633
193	75.8028
193.2	75.9523
193.4	75.9518
193.6	75.9513
193.8	75.9508
194	75.9502
194.2	76.0697
194.4	76.0092
194.6	75.9787
194.8	76.0682
195	76.0676
195.2	76.1571
195.4	76.1566
195.6	76.2161
195.8	76.1256
196	76.155
196.2	76.1845
196.4	76.304
196.6	76.2735
196.8	76.153
197	76.2724
197.2	76.3919
197.4	76.3914
197.6	76.3309
197.8	76.3603
198	76.3898
198.2	76.3293
198.4	76.2688
198.6	76.2982
198.8	76.4177
199	76.3572
199.2	76.3267
199.4	76.4161
199.6	76.4156
199.8	76.4451
200	76.5345
200.2	76.504
200.4	76.5035
200.6	76.563
200.8	76.5924
201	76.5319
201.2	76.5314
201.4	76.5908
201.6	76.5303
201.8	76.4998
202	76.5293
202.2	76.5287
202.4	76.7082
202.6	76.5277
202.8	76.6771
203	76.7066
203.2	76.5861
203.4	76.5855
203.6	76.555
203.8	76.6445
204	76.7039
204.2	76.5534
204.4	76.4929
204.6	76.6723
204.8	76.7618
205	76.7013
205.2	76.6707
205.4	76.7002
205.6	76.6097
205.8	76.6691
206	76.7286
206.2	76.8181
206.4	76.8175
206.6	76.847
206.8	76.9065
207	76.816
207.2	76.7554
207.4	76.7549
207.6	76.7543
207.8	76.8438
208	76.9033
208.2	76.8727
208.4	76.7822
208.6	76.9317
208.8	76.9311
209	76.8106
209.2	76.8101
209.4	76.9295
209.6	76.959
209.8	76.9885
210	76.9879
210.2	76.9874
210.4	76.9269
210.6	76.8663
210.8	76.9258
211	77.0153
211.2	77.0147
211.4	76.9242
211.6	76.6837
211.8	74.4931
212	71.5526
212.2	69.3921
212.4	67.4415
212.6	65.731
212.8	64.0505
213	62.6099
213.2	61.0194
213.4	59.8189
213.6	58.7983
213.8	57.9278
214	57.0273
214.2	56.2767
214.4	55.5562
214.6	55.0157
214.8	54.4751
215	53.9346
215.2	53.6041
215.4	53.1236
215.6	52.763
215.8	52.3725
216	51.982
216.2	51.6814
216.4	51.5009
216.6	51.3204
216.8	51.0198
217	50.7193
217.2	50.5088
217.4	50.4183
217.6	50.1777
217.8	50.0572
218	49.8767
218.2	49.7861
218.4	49.6656
218.6	49.5751
218.8	49.2146
219	49.184
219.2	49.0935
219.4	48.883
219.6	48.8225
219.8	48.7619
220	48.6714
220.2	48.5509
220.4	48.4903
220.6	48.3998
220.8	48.3393
221	48.3088
221.2	48.1583
221.4	48.1877
221.6	48.0972
221.8	47.9167
222	47.9462
222.2	47.7956
222.4	47.7651
222.6	47.7646
222.8	47.8241
223	47.7636
223.2	47.673
223.4	47.6125
223.6	47.522
223.8	47.5215
224	47.461
224.2	47.3704
224.4	47.3699
224.6	47.3694
224.8	47.2489
225	47.2184
225.2	47.1879
225.4	47.1273
225.6	47.1568
225.8	47.2163
226	47.0958
226.2	47.0053
226.4	46.9748
226.6	46.8843
226.8	46.8538
227	46.8832
227.2	46.8527
227.4	46.8222
227.6	46.9417
227.8	46.8212
228	46.7907
228.2	46.6702
228.4	46.6097
228.6	46.6092
228.8	46.6387
229	46.6382
229.2	46.6977
229.4	46.6972
229.6	46.5766
229.8	46.4861
230	46.4856
230.2	46.5451
230.4	46.4246
230.6	46.2141
230.8	46.3636
231	46.3031
231.2	46.3026
231.4	46.3321
231.6	46.3616
231.8	46.4511
232	46.2706
232.2	46.2701
232.4	46.2696
232.6	46.2392
232.8	46.2387
233	46.2382
233.2	46.2077
233.4	46.2072
233.6	46.1767
233.8	46.1762
234	46.1757
234.2	46.2352
234.4	46.0547
234.6	45.9342
234.8	46.0538
235	46.1733
235.2	46.0228
235.4	46.0223
235.6	46.0218
235.8	46.0213
236	46.0508
236.2	46.0804
236.4	46.0799
236.6	46.0494
236.8	46.1089
237	45.9884
237.2	46.018
237.4	45.9575
237.6	45.897
237.8	46.0165
238	45.8661
238.2	45.8056
238.4	45.8051
238.6	45.8946
238.8	45.8942
239	45.8637
239.2	45.8632
239.4	45.8627
239.6	45.8623
239.8	45.8618
240	45.8613
240.2	45.7709
240.4	45.7704
240.6	45.9199
240.8	45.7995
241	45.769
241.2	45.7385
241.4	45.6781
241.6	49.6076
241.8	62.0572
242	69.1667
242.2	70.7262
242.4	71.3858
242.6	71.8053
242.8	72.1948
243	72.4644
243.2	72.7939
243.4	72.8535
243.6	73.033
243.8	73.3325
244	73.3621
244.2	73.5716
244.4	73.6312
244.6	73.7207
244.8	73.8402
245	73.9598
245.2	73.9593
245.4	74.0489
245.6	74.1684
245.8	74.228
246	74.2575
246.2	74.2571
246.4	74.4066
246.6	74.5261
246.8	74.5257
247	74.5852
247.2	74.7348
247.4	74.7643
247.6	74.7339
247.8	74.7334
248	74.763
248.2	74.8825
248.4	74.912
248.6	74.9716
248.8	74.9711
249	75.0007
249.2	75.0902
249.4	75.0598
249.6	75.1793
249.8	75.4189
250	75.3584
250.2	75.2679
250.4	75.1475
250.6	75.237
250.8	75.2966
251	75.3861
251.2	75.4457
251.4	75.5352
251.6	75.5047
251.8	75.4743
252	75.4738
252.2	75.5034
252.4	75.6829
252.6	75.6825
252.8	75.622
253	75.5915
253.2	75.6511
253.4	75.6506
253.6	75.5601
253.8	75.6797
254	75.6492
254.2	75.7688
254.4	75.8583
254.6	75.8878
254.8	75.8574
255	75.8269
255.2	75.8864
255.4	75.946
255.6	75.9155
255.8	75.8551
256	75.9746
256.2	75.9741
256.4	75.9137
256.6	75.9732
256.8	75.9727
257	76.0322
257.2	76.0318
257.4	76.1813
257.6	76.1208
257.8	76.0904
258	76.1499
258.2	76.1494
258.4	76.1189
258.6	76.1485
258.8	76.148
259	76.0575
259.2	76.177
259.4	76.1766
259.6	76.2661
259.8	76.2356
260	76.2351
260.2	76.2646
260.4	76.1441
260.6	76.2337
260.8	76.2332
261	76.1727
261.2	76.2322
261.4	76.3217
261.6	76.2912
261.8	76.3207
262	76.3803
262.2	76.4098
262.4	76.3193
262.6	76.3788
262.8	76.4083
263	76.4378
263.2	76.5573
263.4	76.4068
263.6	76.4063
263.8	76.4358
264	76.4053
264.2	76.4648
264.4	76.5543
264.6	76.5838
264.8	76.4933
265	76.4928
265.2	76.5523
265.4	76.5817
265.6	76.6412
265.8	76.6407
266	76.4602
266.2	76.6097
266.4	76.5192
266.6	76.4287
266.8	76.4581
267	76.6076
267.2	76.7571
267.4	76.6966
267.6	76.606
267.8	76.6355
268	76.665
268.2	76.6945
268.4	76.7539
268.6	76.6934
268.8	76.6929
269	76.6623
269.2	76.7218
269.4	76.8113
269.6	76.7207
269.8	76.6302
270	76.7496
270.2	76.6291
270.4	76.6886
270.6	76.778
270.8	76.8375
271	76.8669
271.2	76.8363
271.4	76.8058
271.6	76.3552
271.8	74.4947
272	71.7041
272.2	69.4236
272.4	67.683
272.6	65.7624
272.8	64.2619
273	62.9413
273.2	61.6807
273.4	60.2702
273.6	59.2796
273.8	58.319
274	57.4484
274.2	56.6379
274.4	55.8873
274.6	55.3167
274.8	54.8361
275	54.2655
275.2	53.8149
275.4	53.2443
275.6	52.9737
275.8	52.6431
276	52.3125
276.2	52.1019
276.4	51.6813
276.6	51.4407
276.8	51.2001
277	51.0195
277.2	50.8089
277.4	50.6283
277.6	50.4477
277.8	50.2671
278	50.0564
278.2	49.9358
278.4	49.6952
278.6	49.5746
278.8	49.3939
279	49.2733
279.2	49.1227
279.4	49.1521
279.6	48.9714
279.8	48.8808
280	48.8501
280.2	48.7895
280.4	48.6989
280.6	48.6082
280.8	48.5476
281	48.4269
281.2	48.2462
281.4	48.1256
281.6	48.0949
281.8	48.0343
282	48.0636
282.2	48.0329
282.4	47.9423
282.6	47.9116
282.8	47.7609
283	47.6702
283.2	47.6696
283.4	47.6389
283.6	47.6382
283.8	47.6375
284	47.5768
284.2	47.4862
284.4	47.4255
284.6	47.3648
284.8	47.3641
285	47.3934
285.2	47.2427
285.4	47.182
285.6	47.1513
285.8	47.2106
286	47.1799
286.2	47.0892
286.4	47.0885
286.6	47.0577
286.8	47.087
287	47.0563
287.2	46.9656
287.4	46.9649
287.6	46.9642
287.8	46.7235
288	46.8127
288.2	46.782
288.4	46.8113
288.6	46.8406
288.8	46.6898
289	46.5991
289.2	46.6884
289.4	46.6576
289.6	46.5669
289.8	46.5662
290	46.5654
290.2	46.4747
290.4	46.444
290.6	46.4132
290.8	46.3525
291	46.4117
291.2	46.501
291.4	46.5902
291.6	46.5295
291.8	46.3787
292	46.288
292.2	46.2873
292.4	46.4065
292.6	46.3757
292.8	46.345
293	46.2542
293.2	46.2235
293.4	46.2227
293.6	46.222
293.8	46.1912
294	46.2204
294.2	46.2197
294.4	46.2189
294.6	46.1281
294.8	46.0674
295	46.2466
295.2	46.2758
295.4	46.0951
295.6	46.1243
295.8	46.1235
296	46.0328
296.2	46.002
296.4	46.0312
296.6	46.0305
296.8	45.9997
297	46.0289
297.2	46.0581
297.4	45.9973
297.6	46.0266
297.8	46.0258
298	45.905
298.2	45.9342
298.4	45.8435
298.6	45.8727
298.8	45.8419
299	45.8711
299.2	45.8403
299.4	45.8995
299.6	45.9588
299.8	45.958
300	45.8672
300.2	45.8364
300.4	45.8956
300.6	45.8348
300.8	45.7741
301	45.7133
301.2	45.6225
301.4	45.7117
301.6	48.2309
301.8	63.3801
302	69.1693
302.2	70.6085
302.4	71.3577
302.6	71.897
302.8	72.2862
303	72.4954
303.2	72.6446
303.4	72.9138
303.6	73.183
303.8	73.3322
304	73.4514
304.2	73.7206
304.4	73.5999
304.6	73.8991
304.8	73.9583
305	74.0175
305.2	73.9567
305.4	74.0759
305.6	74.1951
305.8	74.2243
306	74.3135
306.2	74.4327
306.4	74.4919
306.6	74.5212
306.8	74.6404
307	74.7296
307.2	74.7888
307.4	74.788
307.6	74.9072
307.8	74.8164
308	74.8456
308.2	74.9348
308.4	75.024
308.6	75.0533
308.8	75.1125
309	75.2317
309.2	75.1709
309.4	75.1101
309.6	75.1993
309.8	75.2285
310	75.3177
310.2	75.317
310.4	75.4062
310.6	75.3754
310.8	75.3446
311	75.4338
311.2	75.463
311.4	75.4323
311.6	75.4915
311.8	75.4907
312	75.6099
312.2	75.6691
312.4	75.6684
312.6	75.6676
312.8	75.6968
313	75.666
313.2	75.7252
313.4	75.7245
313.6	75.6637
313.8	75.7229
314	75.8422
314.2	75.6914
314.4	75.8106
314.6	75.8398
314.8	75.9591
315	75.9283
315.2	75.9275
315.4	75.9568
315.6	75.956
315.8	75.9552
316	75.9845
316.2	76.0437
316.4	75.9229
316.6	75.9222
316.8	76.0114
317	76.0107
317.2	76.1299
317.4	76.1891
317.6	76.0984
317.8	76.2176
318	76.3069
318.2	76.2761
318.4	76.2754
318.6	76.2446
318.8	76.2439
319	76.3331
319.2	76.2424
319.4	76.0916
319.6	76.2409
319.8	76.3302
320	76.2694
320.2	76.3587
320.4	76.2979
320.6	76.3572
320.8	76.4465
321	76.2357
321.2	76.295
321.4	76.4143
321.6	76.4436
321.8	76.4728
322	76.5021
322.2	76.5014
322.4	76.5006
322.6	76.6199
322.8	76.5892
323	76.4385
323.2	76.3478
323.4	76.5571
323.6	76.4663
323.8	76.5856
324	76.5249
324.2	76.5542
324.4	76.6135
324.6	76.5828
324.8	76.5821
325	76.5814
325.2	76.6707
325.4	76.7
325.6	76.6693
325.8	76.6686
326	76.5479
326.2	76.5772
326.4	76.6065
326.6	76.6658
326.8	76.6651
327	76.6644
327.2	76.6037
327.4	76.723
327.6	76.7523
327.8	76.7216
328	76.781
328.2	76.7503
328.4	76.7196
328.6	76.7489
328.8	76.7482
329	76.8075
329.2	76.8068
329.4	76.9262
329.6	76.7755
329.8	76.8048
330	76.9841
330.2	76.9235
330.4	76.8928
330.6	76.7721
330.8	76.8614
331	76.8608
331.2	76.9201
331.4	76.9194
331.6	76.4087
331.8	74.5481
332	71.8474
332.2	69.8067
332.4	68.0361
332.6	66.2354
332.8	64.7647
333	63.4441
333.2	61.6434
333.4	60.7127
333.6	59.5421
333.8	58.7914
334	57.9208
334.2	57.1101
334.4	56.3594
334.6	55.7888
334.8	55.2481
335	54.6175
335.2	54.1368
335.4	53.7761
335.6	53.2055
335.8	52.9048
336	52.6042
336.2	52.2735
336.4	52.0029
336.6	51.6422
336.8	51.4016
337	51.1909
337.2	50.9802
337.4	50.7996
337.6	50.559
337.8	50.3783
338	50.1976
338.2	50.017
338.4	49.8963
338.6	49.6857
338.8	49.565
339	49.4744
339.2	49.2937
339.4	49.2331
339.6	49.1124
339.8	49.0218
340	48.8111
340.2	48.7505
340.4	48.7499
340.6	48.6292
340.8	48.6285
341	48.5379
341.2	48.4173
341.4	48.3866
341.6	48.326
341.8	48.2053
342	48.0247
342.2	48.054
342.4	48.1134
342.6	47.8427
342.8	47.8121
343	47.8714
343.2	47.8408
343.4	47.6901
343.6	47.7195
343.8	47.6889
344	47.6282
344.2	47.5975
344.4	47.5969
344.6	47.5663
344.8	47.4456
345	47.355
345.2	47.3543
345.4	47.2637
345.6	47.293
345.8	47.1124
346	47.1417
346.2	47.0211
346.4	47.0804
346.6	47.0498
346.8	46.9891
347	46.9885
347.2	47.0178
347.4	46.9872
347.6	46.9865
347.8	46.9859
348	46.8952
348.2	46.8346
348.4	46.7139
348.6	46.7733
348.8	46.8626
349	46.742
349.2	46.5913
349.4	46.6507
349.6	46.71
349.8	46.6193
350	46.6187
350.2	46.618
350.4	46.5874
350.6	46.5567
350.8	46.5861
351	46.4954
351.2	46.4048
351.4	46.5541
351.6	46.4334
351.8	46.5228
352	46.2521
352.2	46.2815
352.4	46.3408
352.6	46.4601
352.8	46.4595
353	46.3388
353.2	46.2481
353.4	46.2475
353.6	46.3368
353.8	46.3062
354	46.1855
354.2	46.1848
354.4	46.2141
354.6	46.1235
354.8	46.1528
355	46.0921
355.2	46.1815
355.4	46.0608
355.6	46.0601
355.8	46.0894
356	45.9988
356.2	45.9981
356.4	46.0874
356.6	45.9967
356.8	45.996
357	46.0254
357.2	45.9647
357.4	45.964
357.6	45.9333
357.8	45.9626
358	45.992
358.2	45.9613
358.4	45.9906
358.6	46.1099
358.8	45.8992
359	45.9585
359.2	45.8978
359.4	45.8371
359.6	45.9264
359.8	45.9257
360	45.895
360.2	45.8943
360.4	45.8636
360.6	45.8329
360.8	45.8022
361	45.7715
361.2	45.7708
361.4	45.9201
361.6	47.2994
361.8	64.4587
362	69.108
362.2	70.6673
362.4	71.4766
362.6	71.7759
362.8	72.1051
363	72.4344
363.2	72.6137
363.4	72.763
363.6	72.9123
363.8	73.0916
364	73.3308
364.2	73.4801
364.4	73.5994
364.6	73.6887
364.8	73.8379
365	73.8372
365.2	74.0165
365.4	73.8357
365.6	74.105
365.8	74.0443
366	74.1035
366.2	74.2828
366.4	74.342
366.6	74.4013
366.8	74.4605
367	74.5198
367.2	74.6391
367.4	74.5783
367.6	74.6676
367.8	74.8468
368	74.8761
368.2	74.7253
368.4	74.6945
368.6	74.8738
368.8	74.933
369	74.9022
369.2	75.0215
369.4	75.1107
369.6	75.0799
369.8	75.0792
370	75.1684
370.2	75.2576
370.4	75.2268
370.6	75.2861
370.8	75.2853
371	75.2245
371.2	75.3137
371.4	75.4629
371.6	75.4321
371.8	75.3114
372	75.3406
372.2	75.4598
372.4	75.519
372.6	75.5182
372.8	75.5774
373	75.5766
373.2	75.5458
373.4	75.635
373.6	75.6342
373.8	75.6333
374	75.8425
374.2	75.7817
374.4	75.6909
374.6	75.8701
374.8	75.8393
375	75.8085
375.2	75.7776
375.4	75.7468
375.6	75.716
375.8	75.7752
376	75.8643
376.2	75.8935
376.4	75.9227
376.6	75.9518
376.8	75.861
377	75.9202
377.2	75.9793
377.4	76.1885
377.6	76.0077
377.8	76.0068
378	76.066
378.2	76.0051
378.4	76.0943
378.6	76.0634
378.8	76.0026
379	76.0317
379.2	76.1209
379.4	76.15
379.6	76.1192
379.8	76.1783
380	76.2674
380.2	76.1766
380.4	76.3557
380.6	76.3248
380.8	76.204
381	76.0831
381.2	76.1422
381.4	76.3513
381.6	76.4705
381.8	76.3196
382	76.3187
382.2	76.4078
382.4	76.3769
382.6	76.3761
382.8	76.4652
383	76.4643
383.2	76.3434
383.4	76.4025
383.6	76.4016
383.8	76.4607
384	76.5198
384.2	76.3989
384.4	76.398
384.6	76.5772
384.8	76.4862
385	76.4253
385.2	76.4244
385.4	76.4835
385.6	76.5126
385.8	76.5717
386	76.6308
386.2	76.5099
386.4	76.569
386.6	76.6281
386.8	76.6272
387	76.6862
387.2	76.7153
387.4	76.5644
387.6	76.6235
387.8	76.6826
388	76.7116
388.2	76.6807
388.4	76.6198
388.6	76.7088
388.8	76.7079
389	76.707
389.2	76.7661
389.4	76.7051
389.6	76.7042
389.8	76.7933
390	76.8223
390.2	76.7614
390.4	76.8204
390.6	76.8795
390.8	76.7585
391	76.7576
391.2	76.6966
391.4	76.7857
391.6	76.3948
391.8	74.6238
392	72.1928
392.2	70.0919
392.4	68.3209
392.6	66.73
392.8	65.319
393	63.9381
393.2	62.1071
393.4	61.1161
393.6	59.9752
393.8	59.1042
394	58.2332
394.2	57.5123
394.4	56.8513
394.6	56.2203
394.8	55.5294
395	54.9884
395.2	54.5374
395.4	54.0864
395.6	53.6655
395.8	53.2745
396	53.0035
396.2	52.6125
396.4	52.1615
396.6	52.1006
396.8	51.8896
397	51.4986
397.2	51.1676
397.4	50.9866
397.6	50.7456
397.8	50.5646
398	50.3236
398.2	50.0526
398.4	49.9316
398.6	49.8707
398.8	49.7497
399	49.5687
399.2	49.4177
399.4	49.2667
399.6	49.1757
[truncated: 2,502 more rows]
